# Supplementary material for: Analysis of Metabolomic Reprogramming Induced by Infection with Kaposi’s Sarcoma-Associated Herpesvirus Using Untargeted Metabolomic Profiling
Source: Int J Mol Sci. 2025 Mar 28;26(7):3109. doi: 10.3390/ijms26073109 (PMC11988554; doi:10.3390/ijms26073109)
Supplement: Supplementary file 1 [file ijms-26-03109-s001.zip]

Archive with 8 entries (8 files):
- List of Supplementary Material.pdf
- Table S1.xlsx
- Table S2.xlsx
- Table S3.xlsx
- Table S4.xlsx
- Table S5.xlsx
- Table S6.xlsx
- Table S7.xlsx
