# Supplementary material for: Analysis of Metabolomic Reprogramming Induced by Infection with Kaposi’s Sarcoma-Associated Herpesvirus Using Untargeted Metabolomic Profiling
Source: Int J Mol Sci. 2025 Mar 28;26(7):3109. doi: 10.3390/ijms26073109 (PMC11988554; doi:10.3390/ijms26073109)
Supplement: Supplementary file 1 [file ijms-26-03109-s001.zip › Table S1.xlsx]

## Sheet: Sheet 1 - Table S1
ID	MOCK_1	MOCK_2	MOCK_3	INFECTED_4	INFECTED_5	INFECTED_6
_100.0246-0.62_P	4.02141e+06	5.53287e+06	2.49675e+06	5.74073e+06	3.97581e+06	7.25832e+06
_100.0036-11.92_N	234800	317999	209216	221891	274874	261010
_100.0763-7.8_N	67213.6	54481.4	137986	46453.4	54757.7	28751.5
_100.1124-6.72_P	3.86499e+06	4.44174e+06	3.6386e+06	19000000	15700000	18400000
_100.9043-0.67_N	103227	138458	67106	257272	210388	301205
_100.9172-0.74_P	0	0	0	72366.1	69299.4	76019.1
_100.946-1.34_N	15539.1	22047.6	6629.94	332410	580806	70683.2
_101.0245-0.61_P	537207	714327	330479	696282	545216	983581
_101.0604-7.81_N	26495.7	47090.4	24875.2	73018.8	91066.5	98680.1
_101.0604-8.7_N	5750.87	6944.27	6743.59	6604.2	8141.38	6541.64
_101.0605-8.2_N	6274.61	7198.02	8807.74	13906.6	15704.9	8832.05
_101.0605-9.45_N	4020.76	5413.53	3712.09	4661	5116.07	3572.29
_101.5205-2.77_P	5139.42	0	0	5181.94	0	4192.54
_102.022-0.62_P	592335	881669	410275	946606	581283	1.17384e+06
_102.0277-2.83_N	20205.5	14723.9	31400.1	31942.3	41955	34759.2
_102.0374-3.93_P	0	0	0	11550.5	0	0
_102.0558-0.79_N	39775	47789.5	25136.4	95215.7	88706.4	97849.9
_102.08-6.84_P	0	0	0	5196.54	4671.34	0
_102.0916-8.27_P	1.03231e+06	874616	1.20786e+06	2.29657e+06	2.15445e+06	2.14002e+06
_102.1029-3.42_P	50128.4	66782.8	39215.8	119119	81705.4	144543
_102.128-3.46_P	219729	267450	184797	850274	942277	629816
_102.128-9.08_P	375404	547694	376117	919495	4.25458e+06	136572
_102.9565-1.63_N	3.18606e+06	5.09337e+06	3.92315e+06	10900000	14700000	12300000
_103.0034-1.35_N	216645	274943	116623	449883	553246	296723
_103.0246-0.79_N	126939	86229.6	214751	23911.9	21963.5	22944.8
_103.0362-2.85_P	69692.4	45465.2	92377.7	141569	142789	153471
_103.055-12.1_N	89509.3	118159	79696.2	97312.5	102341	105977
_103.0759-10.25_N	2212.85	0	0	0	0	0
_103.0759-9.38_N	0	0	0	2432.7	0	0
_104.0229-0.84_N	995546	707471	1.80128e+06	118144	137860	138490
_104.0425-2.86_P	379787	270985	496048	863015	846786	844729
_104.0617-7.11_P	14289.8	20894	7612.29	20822.4	29639.9	25880.4
_104.062-12.04_P	184622	242941	98060.1	174173	126742	187478
_104.1031-13.5_P	0	0	0	0	0	0
_104.1032-15.16_P	0	0	0	0	0	0
_104.1355-0.85_P	4756.29	9003.14	4533.85	111353	126613	73988.6
_104.9536-0.84_N	1.1583e+06	1.84732e+06	1.36654e+06	3.93109e+06	5.44529e+06	4.50752e+06
_105.0006-10_P	0	0	0	0	0	0
_105.0007-10.16_P	0	0	0	0	0	0
_105.0035-0.61_P	6.67766e+06	12100000	3.93115e+06	13800000	6.35028e+06	14600000
_105.0487-2.86_P	522873	390011	662773	1.34816e+06	1.12861e+06	1.17766e+06
_105.0489-2.76_P	522218	7909.55	7257.29	5020.64	5561.38	0
_105.0581-8.08_P	0	0	0	0	0	0
_105.0601-6.21_P	0	0	0	0	0	0
_105.0701-12.01_P	109109	156947	77440.5	127940	155745	105186
_105.0702-8.28_P	126738	203770	73411	379405	320499	420353
_105.4923-0.61_P	1.92254e+06	2.09147e+06	1.57924e+06	1.67651e+06	1.09896e+06	2.22677e+06
_105.5093-1.56_P	0	0	0	0	0	0
_106.0043-0.62_P	873132	1.5572e+06	530963	1.76798e+06	764751	1.90794e+06
_106.0654-10.55_P	61591.6	116559	37202.2	48541.4	47694.1	95062
_106.9928-0.6_N	58854.9	120840	16215.1	21131.9	16276.7	41344.4
_107.001-0.62_P	1.15132e+06	1.85593e+06	564008	2.08552e+06	950542	2.3553e+06
_107.0132-0.84_N	31741.3	19097.3	24782	21618.2	24043.6	22217.4
_107.0237-0.94_N	24440.4	21956.6	54480	5287.99	8576.58	7590.34
_107.0238-0.84_N	24440.4	21956.6	52781.4	5287.99	8576.58	7590.34
_107.0493-10.55_P	500750	823644	279114	593066	484325	529342
_107.0493-12.02_P	1.41787e+06	1.90242e+06	804952	1.34626e+06	1.19236e+06	1.61522e+06
_107.0494-7.11_P	136285	202328	73329.3	233614	214270	241020
_107.0499-10.69_N	562425	958580	325240	536154	571054	687005
_107.0858-8.84_P	1.13325e+06	510726	413621	657506	1.53587e+06	247242
_107.0956-9.46_P	0	0	0	0	0	7426.1
_107.4762-0.6_P	102602	124358	50754.1	158359	128954	187816
_107.955-1.15_N	2471.51	0	0	0	0	3015.03
_108.0161-3.21_P	0	0	0	0	0	0
_108.0531-8.97_P	3760.7	0	0	0	0	0
_108.0531-9.13_N	0	0	0	3418.24	5218.68	0
_108.081-4.52_P	72328.4	60439.9	80822.1	178339	170092	166770
_108.0898-8.85_P	107342	45840.3	33816.2	71374.3	139031	28152.7
_108.9017-0.78_N	17806.7	26796.4	7425.43	518368	508813	527782
_108.9353-0.68_N	39871.7	51067.8	43641.5	116018	98644.3	135201
_108.9885-0.62_N	165185	128839	112976	144551	101465	172966
_109.0657-8.42_N	4526.14	3801.23	3854.11	5336.3	5084.95	6969.57
_109.1014-10.41_P	191612	325590	310867	358313	346108	481883
_109.4791-0.6_P	98529.7	80278.6	51884.4	0	62781.5	68033.3
_109.5005-3.22_P	0	0	0	0	0	0
_109.9785-0.62_P	542227	708844	432436	747651	520283	1.22336e+06
_110.0089-0.66_P	97900000	125000000	61600000	163000000	99200000	215000000
_110.0129-1.37_P	0	0	0	0	0	0
_110.0814-0.86_P	102603	170204	97858	181535	98729.2	200251
_110.0821-6.99_P	0	0	0	0	0	0
_110.4771-0.58_P	0	0	0	0	0	0
_110.5254-2.79_P	9572.21	3987.58	4482.73	19363.8	6677.95	28258.2
_110.5466-5.78_P	0	0	0	0	0	0
_110.8988-0.78_N	11682.7	22814.5	6151.17	389754	373630	401659
_110.9755-0.94_N	86812.2	57465.4	128877	330769	131048	240961
_110.9842-0.79_N	81109.4	37570.6	83530.2	95999.1	76898.6	105757
_110.9842-0.86_N	81109.4	37570.6	83530.2	46405.2	76898.6	81557.5
_111.0086-2.27_N	12353	12855.3	12764.4	24007.4	30805.5	18716.1
_111.0094-0.62_P	11200000	14800000	6.73512e+06	18900000	11300000	24300000
_111.0449-7.57_N	11236.4	16203.9	12464.3	27503.8	25522.2	25680.6
_111.0806-8.51_P	72654.8	102045	115598	133906	210354	101343
_111.0814-10.87_N	4364.9	4474.54	5563.93	4207.22	6448.53	5278.4
_111.0814-9.25_N	25223.4	25506.3	17549.8	67077.7	57351.9	86738.8
_111.0919-1.97_P	31562.1	50825.5	12030.6	51157.5	10751.8	85942.4
_112.0477-0.75_P	53109	57667.4	82608.4	115520	60606.1	89693.3
_112.4684-0.59_P	0	0	31971.9	0	0	0
_112.8958-0.77_N	9391.61	4850.92	14399.5	88159.7	81205.1	87644.2
_112.8959-0.73_P	0	0	0	843830	755607	690103
_112.9854-3.92_N	61200000	56700000	61200000	70900000	76900000	81200000
_113.0347-3.51_P	108551	187863	74659.9	279551	243014	264095
_113.0606-7.68_N	32423.3	46700.1	29168.3	141405	159210	175749
_113.0606-8.06_N	17833.5	21469.1	16576.1	54475.6	66525.4	70036.6
_113.0705-7.13_P	13060.4	36504.2	65293.6	136806	121700	147278
_113.0971-10.15_N	5450.01	6809.29	6489.38	5117.42	4180.31	4980.92
_113.0971-9.9_N	5246.69	4784.96	4214.99	5117.42	5732.83	3949.72
_113.5049-2.21_P	0	0	0	0	0	0
_113.5184-1.21_P	0	0	0	0	0	0
_114.0036-0.61_P	246569	315251	206572	466788	228515	421439
_114.0195-9.22_N	79122.4	71918	136136	182198	190324	156769
_114.5128-2.13_P	0	0	0	0	0	0
_114.8932-0.74_P	0	0	0	341535	296091	277465
_114.9878-0.62_P	1.72202e+06	2.29209e+06	1.03563e+06	3.30133e+06	1.7348e+06	4.21075e+06
_114.9889-0.69_N	836053	1.00475e+06	631364	989917	798393	1.22508e+06
_115.0034-9.2_N	88337.9	74859.7	164936	211331	254521	189707
_115.0172-1.28_P	6961.31	0	3819.19	0	0	6073.95
_115.0206-1.39_N	102611	115768	109679	195959	213147	146442
_115.023-2.8_P	0	0	0	0	0	0
_115.0467-11.6_P	22339	11867.9	0	41463.8	48122.7	52932.5
_115.0537-8.31_P	0	0	0	0	0	0
_115.0763-10.77_N	11925.8	7756.67	7828.08	34670.1	11351.4	7264.41
_115.0763-8.59_N	8827.19	14726.7	9508.82	17850.6	17159.7	18000.5
_115.0763-9.19_N	467448	1.12287e+06	308860	1.02412e+06	1.4021e+06	478904
_115.481-0.58_P	0	0	0	0	0	0
_115.5117-7.69_P	0	0	0	0	0	0
_115.9885-0.61_P	202378	358909	131068	369706	221050	475079
_116.0407-7.92_P	4028.93	0	3772.93	4299.56	0	3814.75
_116.0501-12_N	79528.3	141267	67745.8	97347.1	100902	94650.5
_116.0502-8.45_N	9609.81	20116.3	4308.55	10997.4	6003.97	10367.5
_116.0503-9.91_N	0	0	0	2990.28	3079.28	2560.16
_116.0715-1.35_N	27893.3	44223.6	11709.3	226516	323447	119089
_116.0821-1.18_P	93538.9	108094	89761.8	823996	605198	926712
_116.1071-8.53_P	991164	1.89925e+06	449913	963890	446942	1.35919e+06
_116.891-0.74_P	0	0	0	46871.6	39038.8	46144.3
_116.9999-0.86_N	324047	240650	265461	2181.93	38216.3	2987.46
_117.0382-6.02_P	0	2889.21	3884.48	0	0	0
_117.0429-9.31_P	0	0	0	0	0	0
_117.043-9.45_P	0	0	0	0	0	0
_117.0556-11.94_P	442085	683128	258276	469028	395098	553605
_117.0556-6.32_N	195026	201385	287364	268712	319385	255804
_117.1024-1.35_P	47333.2	73257.9	44845	103426	63471	116305
_117.4842-0.58_P	0	0	0	0	0	0
_117.4979-1.08_P	0	0	0	0	0	0
_117.9907-0.6_P	100290	97108	86937.2	96241.6	56768.3	114462
_118.0266-1.95_P	0	0	0	0	0	0
_118.0351-0.61_P	184337	311667	99908.6	385238	189014	314589
_118.0652-11.67_P	134849	263311	49596	89119	68143	79005.6
_118.0652-11.95_P	1.34958e+06	1.77878e+06	752588	1.29049e+06	1.22711e+06	1.48735e+06
_118.0652-3.91_P	0	0	0	0	0	0
_118.0652-7.12_P	33587.6	48585.9	15994.6	61315.3	63816	60605
_118.0652-8.39_P	121996	207765	49462	107870	68178.3	160620
_118.066-12.1_N	111064	173723	99559.5	142507	138054	179043
_118.0745-0.95_P	0	64582.9	0	184118	111617	285787
_118.0863-8.67_P	8.72883e+06	12900000	4918788	60600000	65100000	52300000
_118.0942-0.28_P	0	0	0	0	0	0
_118.4843-0.59_P	0	55835.8	0	0	0	0
_118.5057-3.17_P	0	0	0	0	0	0
_118.5169-1.08_P	0	0	0	0	0	0
_118.5659-11.61_P	105693	66808.2	133592	204558	235155	219391
_119.0355-1.19_N	223658	285261	149180	358946	328106	276212
_119.0355-1.32_N	206610	328535	159003	362740	335826	282887
_119.0355-2.07_N	127082	192078	145369	250872	211517	317795
_119.0356-0.95_N	164443	287283	159941	201990	159994	61136.6
_119.0356-1.58_N	84714.1	130108	167655	107939	117686	182782
_119.0501-10.62_N	2.62579e+06	4.95716e+06	1.49573e+06	2.79543e+06	2.69339e+06	2.96012e+06
_119.0502-9.61_N	5610.82	4693.55	4428.66	12288.3	12003.2	16053.4
_119.0727-12.03_P	113083	214800	88879.2	132244	139152	140466
_119.118-0.68_P	12185.9	9763.66	0	135733	210743	72098.5
_119.4819-0.59_P	0	0	0	0	0	0
_119.5305-2.81_P	23015.2	9222.69	19654.3	51843.3	17002.5	63487.5
_119.5469-6.82_P	0	0	0	0	0	0
_119.9469-0.92_N	471122	861933	540818	1.1455e+06	1.17883e+06	1.13655e+06
_119.993-0.72_P	0	0	0	0	0	0
_120.0032-0.73_P	348136	469966	327497	540253	405826	541584
_120.0123-7.03_N	0	0	0	0	0	0
_120.0124-7.51_N	0	0	0	0	0	0
_120.0126-0.8_N	47417.4	45849.5	62926.1	12206	7803.36	12879.7
_120.0126-4.88_N	0	0	0	0	0	0
_120.0386-6.75_P	5305.52	0	0	0	0	0
_120.0387-5.5_P	0	0	0	6302.45	0	0
_120.0387-5.59_P	0	0	0	0	0	0
_120.0443-11.68_P	138240	293726	30358.9	94293.3	59120.9	66009.3
_120.0445-11.94_P	43263.3	54664.4	14269.9	41744.7	35587.5	28684.3
_120.056-10.54_P	128456	176001	63367.4	128768	95923.1	148005
_120.0902-1.34_P	35136.2	50205.6	23290	250952	274631	220807
_120.5367-2.01_P	0	0	0	0	0	0
_120.9662-0.77_P	348160	243623	464920	203499	216255	126700
_121.0076-1.69_P	109666	90173.7	119375	210569	178193	209591
_121.0191-9.11_P	28312.5	15294.4	0	47738.3	0	51723.1
_121.0438-2.8_N	1.36069e+06	1.00866e+06	2.37314e+06	3.38205e+06	3.59824e+06	3.26289e+06
_121.0552-7.1_P	0	0	0	0	0	0
_121.0646-10.55_P	460384	837241	228811	554386	372817	556606
_121.0658-14.34_N	0	0	0	0	0	0
_121.0658-9.98_N	0	0	2127.65	2350.37	0	0
_121.0661-9.58_N	0	0	0	9196.95	7660.3	15568
_121.066-9.69_N	0	0	2127.65	9196.95	7660.3	15568
_121.0777-7.11_P	39852.9	46882.5	14504.7	63698.3	78013.9	77732.5
_121.0953-1.39_P	9825.33	9580.74	9604.24	24792.8	21906.4	22566.4
_121.944-0.93_N	152889	304388	176213	400218	401786	375075
_122.0271-0.83_P	397250	399592	393938	113440	88070.8	118804
_122.054-2.86_P	25654.4	8505.17	37991.8	21760.3	46790.3	44735.6
_122.0637-0.86_P	9212.44	14819.8	6252.7	85547.7	65323.1	94878.7
_122.0811-0.77_P	1.06638e+06	2.45394e+06	51767.9	352944	371785	300611
_122.0813-8.96_P	93457.9	48203.5	23454	61113	160744	17183.9
_122.0965-7.5_P	391562	549074	296276	519027	422100	594357
_122.0965-7.64_P	49067.7	48175.7	59833.3	134279	111191	134660
_122.0965-8.28_P	137789	223366	13130.6	474969	366806	492776
_122.1177-5.91_P	0	0	0	0	0	0
_122.5101-2.24_P	0	0	0	0	4856.19	0
_122.5865-0.83_P	128172	175008	68261	36691.3	25345.5	83144.5
_123.0139-0.61_P	173870	332754	82844.8	391885	187937	364549
_123.0334-12.04_P	208389	156052	170668	120261	174705	175231
_123.0443-10.55_P	6.6201e+06	11000000	2.96744e+06	6.70511e+06	6.00887e+06	7.65316e+06
_123.0591-2.79_P	32040.4	5759.45	8454.09	22655.5	5533.6	63831.8
_123.0764-0.8_P	5546.66	0	0	0	0	0
_123.0927-3.45_N	0	0	0	0	0	0
_123.103-1.41_P	15425.3	7367.41	13104.7	27243	25716.6	27402.3
_123.4978-7.68_P	0	0	0	0	0	0
_124.0241-0.61_P	260643	270497	176493	335683	222036	408960
_124.0279-3.14_P	0	0	0	0	0	0
_124.0285-2.82_P	0	0	0	4064.35	0	0
_124.0637-2.09_P	0	0	0	5309.93	3617.78	6836.96
_124.0963-0.7_P	31415.4	37081.2	30403.8	38041.7	32327.2	28617.7
_124.0967-0.87_P	18051.3	25626.3	20897.4	20847.9	14350.6	15568.8
_124.5915-7.21_P	3439.16	0	0	0	0	3473.18
_124.5916-7.35_P	96483.1	222344	37602.7	162021	77490.5	198374
_124.9227-0.7_P	0	0	0	163865	138772	123169
_124.9837-0.71_N	390980	317575	298807	178934	110670	184875
_124.9837-0.78_N	31297.8	41690.9	41883.3	59137.2	69813.9	215986
_124.9912-1.34_N	4858.53	9020.58	4078.73	13670.1	9527.83	16803.4
_124.9914-0.89_N	12398.1	15402.4	12215.9	342351	165164	448661
_124.9997-13.39_P	0	9548.18	0	0	0	0
_124.9997-13.46_P	0	10653.5	0	0	0	0
_124.9997-13.75_P	0	10488.1	0	0	0	0
_125.001-1.42_N	6135.19	5500.96	6757.65	6440.48	7431.77	9056.83
_125.0176-2.03_P	0	0	0	0	0	0
_125.0183-8.13_N	0	0	0	0	0	2609.09
_125.0607-8.23_N	13435.7	21081.1	8927.18	19776.8	17777.9	20485.5
_125.0607-8.61_N	13435.7	21258.2	12348.7	22285.2	22090.2	20485.5
_125.0961-8.84_P	1.33427e+06	617276	471302	743058	1.71935e+06	303212
_125.0972-8.94_N	151488	97784.2	85939.1	97123.6	275542	36448.3
_125.0972-9.9_N	61369.4	67279.5	40005.6	275401	95626.4	380869
_125.5468-7.78_P	0	0	0	0	3738.9	0
_125.5495-8.83_P	0	0	0	0	3342.11	0
_125.5498-8.69_P	0	0	0	0	0	0
_125.5498-9.01_P	0	0	0	0	0	0
_125.8731-0.72_N	90491	91402	46936.7	200436	192963	162200
_126.0026-8.77_N	0	0	0	2387.75	0	2105.64
_126.0028-0.8_N	0	0	0	17969.3	18649.5	13049.5
_126.0437-5.73_P	0	0	0	3490.54	0	0
_126.0739-1.98_P	6011.02	5281.1	0	0	0	0
_126.0774-1.14_P	48876.2	63985.3	35172.7	61416.8	28149.2	64234.8
_126.5238-2.5_P	0	0	0	5763.34	0	3787.24
_126.5455-10.05_P	0	0	0	0	0	0
_126.5455-10.19_P	0	0	0	0	0	0
_126.5455-2.03_P	0	0	0	0	0	0
_126.5547-11.61_P	520160	328864	669654	833114	1.06453e+06	1.03614e+06
_126.905-0.94_N	10452.6	9366.65	12432.9	25572.9	24579.3	24385.6
_126.9792-0.71_N	441767	227740	639437	624427	485660	498048
_126.9958-11.54_N	5308.68	3053.89	9004.63	10358.3	10535.7	4738.06
_127.0166-0.66_P	0	0	0	0	0	0
_127.0285-9.45_P	0	0	0	5757.41	0	0
_127.04-8.35_N	50760.3	44771.3	32277.7	108097	116530	93756.5
_127.04-8.53_N	50760.3	44771.3	76078.4	109580	116416	88606.2
_127.0613-11.63_P	0	0	72672.5	10463.7	0	0
_127.0765-8.24_N	13004	19256.6	16542.2	94958.2	112755	85304.1
_127.0765-8.52_N	17331	26656.6	21595.7	112332	110936	113532
_127.0765-8.76_N	35397.3	65778.4	35900.6	53257.4	54022.7	50016.6
_127.0765-8.83_N	36284.3	71104.4	35900.6	45384	52969.3	63041.4
_127.0765-9.46_N	674091	903272	836528	892648	880276	649352
_127.0801-0.7_P	0	0	0	24091.1	0	0
_127.526-9.12_P	66353.7	52482.8	29079.3	140456	35651.2	109698
_127.5473-8.16_P	11759	5094.16	0	0	4659.57	0
_127.5712-11.61_P	84573.1	67106.4	101526	169473	218477	198489
_127.8702-0.73_N	54690.2	60340.3	30541.6	122533	123068	107690
_128.0102-1.17_N	32737.1	43919.3	21500.2	181689	216998	98004.5
_128.0192-0.79_P	63000000	99200000	37100000	127000000	64700000	143000000
_128.0401-7.88_P	0	4293.48	0	4448.2	5078.39	4577
_128.0408-8_P	0	0	0	0	0	0
_128.0409-2.64_P	0	0	0	0	0	0
_128.0618-8.09_P	0	0	0	0	0	0
_128.0625-8.19_P	31499.4	7884.55	7607.79	32570.1	28802.6	8801.24
_128.4926-0.73_P	0	0	0	0	0	0
_128.5282-7.63_P	0	0	0	5911.36	6180.76	4074.25
_128.5684-10.57_P	0	0	0	0	0	0
_128.8921-0.78_N	3424.84	13062.3	0	169924	185818	289137
_129.0077-9.11_P	77082.9	55815.6	22818.7	105481	0	117563
_129.0194-1.82_N	26723.3	33528.5	29408.7	50487.1	56548.7	50526.1
_129.0194-2.19_N	33261.4	50374.3	29408.7	281490	261525	327620
_129.0195-0.62_P	7.16796e+06	11600000	4.36273e+06	14900000	7.42448e+06	16100000
_129.0368-4.96_P	0	0	0	0	0	0
_129.0387-0.82_N	6482.57	8539.7	6746.43	38142.4	39585.4	38119.4
_129.0402-7.26_P	0	4162.6	0	0	0	0
_129.0403-7.05_P	0	0	0	0	0	0
_129.0405-7.13_P	5617.2	0	0	0	0	0
_129.0407-2.82_P	0	0	0	0	0	0
_129.0652-4_P	57517.1	56595.3	79064.8	171472	151591	164143
_129.0698-10.72_P	9134.6	0	4132.36	0	5691.01	6161.87
_129.0783-7.11_P	278041	334627	164594	699253	488881	259819
_129.0921-11.77_N	2795.56	3846.7	4380.75	3143.5	4400.54	4313.52
_129.0921-9.53_N	48155.9	78443.2	10628	51925.1	58986.8	46884.8
_129.1022-1.42_P	132363	179082	120556	256251	210279	386437
_129.1022-8.66_P	16388	18944.7	19189.3	16872.1	17621.6	21412.3
_129.4915-0.6_P	0	0	52502.3	0	0	0
_130.012-1.52_P	0	0	0	0	0	0
_130.0159-0.78_N	109881	70761.9	184370	31568.1	47492.4	38901.9
_130.0166-0.62_P	9.01698e+06	14400000	5.61272e+06	18600000	9.49273e+06	21100000
_130.032-7.74_P	0	0	0	0	0	0
_130.0499-0.8_P	1.8039e+06	2.71127e+06	1.18375e+06	2.25508e+06	1.84212e+06	2.5989e+06
_130.0509-2.46_N	26736.6	26684.3	24325.4	65198.7	60381.4	51757.4
_130.065-11.95_P	5.18025e+06	6.83628e+06	2.90053e+06	5.03054e+06	4.58007e+06	5.48064e+06
_130.0651-8.42_P	18024.2	29974	57703.3	33007.8	69783.2	45970.3
_130.0659-12.02_N	186452	310110	148061	211900	189961	243335
_130.0662-11.22_N	18268.3	44479.3	8950.06	15493.2	11672.6	15425.6
_130.0665-11.14_N	6551.18	2682.04	0	15493.2	11672.6	0
_130.0862-11.6_P	10300000	6.69495e+06	12300000	24300000	26300000	26100000
_130.0975-1.96_P	360854	663715	201880	1.31285e+06	460120	1.90187e+06
_130.159-7.5_P	112703	221581	36398.5	117661	89639.6	139864
_130.5331-1.21_P	0	0	0	0	0	0
_130.5663-10.11_P	0	0	0	0	0	4159.98
_130.6021-1.74_P	89596.7	155876	59361	125810	48811.1	124868
_130.6021-1.89_P	75302.9	98531.7	74631	114431	60365.8	91324.7
_130.8892-0.78_N	6591.2	17884	0	174839	176959	313660
_130.9522-0.78_N	16853.2	25129.9	12956.1	116925	135164	179884
_130.9574-0.81_N	81616.4	102402	46834	297449	318113	360975
_130.9658-0.65_N	90119.6	82711.5	84450.2	92715.5	105143	100448
_130.9836-0.64_N	632863	752078	528350	701459	573228	944236
_131.0115-0.96_N	135047	86784.8	240304	233081	313232	243779
_131.0122-0.89_N	135047	86784.8	238190	43475.5	44294.3	251183
_131.0167-12.09_P	0	55421.1	36038	72745.5	0	0
_131.0204-12.05_P	207821	177085	99391.7	147569	166503	142865
_131.028-10.64_P	5654.84	0	0	0	0	0
_131.0309-10.57_P	140413	124734	97382	88105.8	96560	119003
_131.0355-7.12_N	239012	393581	254843	471755	564426	451377
_131.0357-6.32_N	326159	697064	258456	723932	797993	803932
_131.0384-2.79_P	44493	6332.1	7180.06	15958.6	11274	42467.3
_131.0489-6.94_P	0	0	0	0	0	0
_131.0492-12.04_P	2.91677e+06	4.53662e+06	1.68135e+06	3.38825e+06	2.74318e+06	3.80818e+06
_131.0494-12.12_P	19350.2	22359.9	32783.1	24934.9	30056.6	26527
_131.0495-1.73_P	0	0	0	23026.3	0	0
_131.049-7.11_P	317335	631101	153470	739190	665556	704076
_131.049-9.85_P	0	0	0	0	0	5000.77
_131.0714-7.91_N	94741.4	157821	99584.4	119999	117447	124261
_131.0714-8.55_N	139740	206807	152978	186527	200592	214592
_131.0714-8.78_N	484911	650538	436184	662641	769357	455352
_131.0714-8.87_N	491221	664285	468796	313966	793965	454284
_131.0826-0.85_N	38577.7	52091.1	27783.4	46746.7	40236.4	67509.6
_131.1178-3.42_P	74867.8	108849	52480.9	110776	55457.2	164219
_131.1291-0.75_P	94101.9	153771	51121	382550	198889	641335
_131.5007-0.72_P	0	0	0	0	0	0
_131.5555-7.37_P	0	0	0	0	0	0
_131.6118-10.62_P	0	0	0	0	0	0
_131.6119-10.74_P	631270	264479	110604	558698	1.21302e+06	59846.6
_132.0143-0.92_N	92997.5	77988.9	111223	13681.2	13198.2	15348.9
_132.0291-9.12_P	363370	275773	481869	895378	932380	896674
_132.0303-0.95_N	87658.9	107749	73049	296999	486635	196339
_132.045-8.79_N	0	0	0	5090.77	6825.72	3164.72
_132.0459-7.62_N	0	0	3075.79	4501.7	4334.32	3814.13
_132.0645-1.75_N	2655.28	2693.89	3324.25	3717.8	0	4286.59
_132.0658-0.9_N	13900.7	14152.7	12403.3	143085	247535	110320
_132.0806-11.95_P	1.38205e+06	1.82602e+06	860972	1.33504e+06	1.2933e+06	1.57533e+06
_132.0807-10.56_P	107134	151152	58748.5	85361.8	109470	127200
_132.0807-8.38_P	127642	278704	44285.5	109371	56956.3	163346
_132.0808-12.01_P	0	0	525003	77004.6	97347.3	87969.2
_132.0839-9.35_N	0	0	0	0	0	0
_132.1018-11.6_P	4.60156e+06	3.03936e+06	5.52194e+06	11100000	12000000	11900000
_132.514-1.54_P	0	0	0	0	0	0
_132.5633-7.13_P	0	0	0	0	0	0
_132.8679-0.66_N	1.72348e+06	1.18416e+06	908014	1.54136e+06	2.01844e+06	1.56464e+06
_132.8863-0.77_N	0	5608.11	0	78571.9	95347.8	134559
_132.9463-0.86_N	132639	117799	97850.1	409944	626242	352859
_132.9542-0.82_N	35900.5	47471.7	20449.4	112584	128838	141286
_132.9811-0.58_P	0	0	0	0	0	0
_132.9812-0.61_N	93048	111190	81093.7	123435	82770.8	127477
_132.9953-0.82_N	185730	128128	221182	537082	540797	558198
_132.9953-0.9_N	188569	134019	240650	569172	527994	641171
_132.9981-0.61_P	2.43264e+06	4.20884e+06	1.55347e+06	5.0474e+06	2.49448e+06	5.59096e+06
_133.0141-0.87_N	163927	127111	224664	89959.9	61936.5	94437.3
_133.0143-1.8_N	426641	596515	515163	656365	889816	821377
_133.0285-0.85_N	41136.4	46698.3	12449.5	31131.9	25469.8	32720.5
_133.0299-1.39_N	36543.6	32110.1	47574.6	56691.3	64770.4	55297.1
_133.0316-1.44_P	5553.63	0	0	0	0	0
_133.0326-1.34_N	36543.6	32110.1	53343.1	49718.2	64770.4	49595.1
_133.0506-1.37_N	65247.5	83627.3	20795.5	78378.3	67137	11301.7
_133.0506-1.6_N	65247.5	90962.9	102632	143153	239393	249093
_133.0506-3.24_N	9668.54	12665.7	8905.54	14639.6	17077.8	14767.9
_133.051-1.72_N	54489	84144.6	100902	136081	238513	239812
_133.051-2_N	54319.8	60701	62274.9	143153	239393	89652.6
_133.0605-2.01_P	31015.2	20487.7	37602.9	42694.5	44489.2	35252.2
_133.0606-1.16_P	23319.4	41462.6	30239.2	43987.6	36085.9	32231.9
_133.0754-8.76_N	3616.05	3828.21	2547.42	5576.59	5413.34	3260.64
_133.0794-9_P	95907.3	65773.3	158652	278680	245728	240004
_133.1002-3.54_P	36345.2	64519.9	19175.7	325829	353455	237028
_133.1334-0.72_P	95940.7	158073	0	22574.2	16045.4	24121.4
_133.535-2.83_P	0	0	0	0	0	0
_133.5384-9.02_P	5016.56	0	0	6880.69	0	9502.09
_133.5385-8.82_P	0	0	3871.82	0	0	0
_133.5385-9.14_P	0	0	0	0	7929.55	0
_133.5386-8.69_P	0	0	0	0	0	4260.7
_133.5462-7.68_P	0	4403.37	0	0	9917.29	0
_133.5624-6.33_P	0	0	0	0	0	0
_133.5713-5.88_P	0	0	0	0	0	0
_133.9918-1.1_N	81540.7	134020	44093.7	345354	251190	379936
_133.9918-1.7_N	7332.6	16372.3	6471.7	30685.8	20216.8	38979.5
_133.993-1.12_P	0	0	0	0	0	0
_133.9984-0.61_P	306066	460377	160649	713791	316031	705107
_134.0188-0.75_P	219294	318291	131233	1.30225e+06	1.27492e+06	1.11253e+06
_134.0266-2.86_P	0	0	0	0	0	0
_134.0268-0.97_P	110750	124685	131249	59149.7	36611.3	69635.5
_134.0269-1.12_P	0	6359.74	0	0	0	6310.14
_134.0312-1.43_P	0	0	0	0	0	0
_134.032-3.2_P	0	0	0	0	0	0
_134.0446-11.97_P	37074.9	35830	41744.8	98738.6	21942.5	112114
_134.0446-12.4_P	7007.09	7506.97	0	13529.3	5393.08	12822.3
_134.0447-11.83_P	47634.3	33918.1	41153.3	120802	70603.2	114301
_134.0447-12.64_P	524038	624239	407411	601148	545742	772994
_134.0447-9.13_P	5.77839e+06	4.35489e+06	7.13174e+06	13900000	13500000	13400000
_134.0532-10.68_P	0	0	0	0	5878.25	0
_134.0543-8.83_P	96360.9	91497.8	36219.3	109260	81194.1	40145.7
_134.0612-10.63_N	74136	138176	45293.9	88030.7	74612.3	80636.1
_134.0612-8.66_N	0	0	0	94049.7	130294	48756.7
_134.0631-7.42_P	0	0	0	5145.97	5680.65	3831.95
_134.063-7.55_P	3098.31	5399.15	0	0	0	0
_134.0739-7.26_N	0	0	2640.87	0	0	0
_134.0746-3.05_N	0	0	0	0	0	2592.4
_134.0811-0.9_P	1.12519e+06	2.66662e+06	364424	1.60586e+06	1.70722e+06	1.52619e+06
_134.0963-8.2_P	5059.06	0	0	7869.33	0	8702.64
_134.1005-0.64_P	52894.7	61690.9	0	55391.9	19819.6	26846.9
_134.1055-3.28_P	7503.22	21150.6	5232.82	87217.9	139716	67554.5
_134.1055-3.45_P	17378	0	5398.18	101205	23356.2	82588.7
_134.1056-3.14_P	18797.1	10557.6	7176.29	173975	96989.9	211933
_134.1056-3.2_P	18797.1	31164.3	12407.2	215704	168464	200707
_134.1056-3.55_P	40421.6	73816.8	26054.7	408207	398432	281554
_134.5334-6.28_P	0	0	0	0	0	0
_134.5337-2.04_P	0	0	0	0	0	0
_134.5406-11.59_P	205014	123320	0	383144	0	409502
_134.5464-9.57_P	4538.36	0	9244.31	0	11815.7	4331.9
_134.5553-8.83_P	16941.6	13695.2	0	12395.4	29036.4	0
_134.555-8.11_P	0	0	0	0	6682.2	0
_134.555-8.65_P	0	0	0	6939.1	5160.91	0
_134.555-9.15_P	0	0	0	0	0	0
_134.8654-0.66_N	1.60247e+06	1.27821e+06	847101	1.74723e+06	1.91784e+06	1.4966e+06
_134.9434-0.81_N	48530.9	49784.9	35645.3	186696	207536	131434
_134.988-0.65_N	142962	389702	52351.2	127757	76070.4	163165
_134.9977-1.14_N	2946.26	5684.19	0	13019.5	9890.92	14987.9
_135.0119-2.02_N	3082.92	3254.23	3353.27	60105.5	76852.2	57048.3
_135.0272-1.44_P	0	0	0	0	0	0
_135.0307-0.88_N	71248.1	90553	70844.1	334962	360187	255394
_135.0347-1.74_P	0	0	0	0	0	3821
_135.0429-10.57_P	137798	169720	54009.6	167140	106454	132515
_135.0451-9.6_N	82905.6	88696.8	110923	176629	177882	189265
_135.0452-10.3_N	33865.4	30637	42768.8	58838.6	60006.5	48452.7
_135.0553-8.09_P	0	0	0	4217.26	3950.56	5875.33
_135.0622-9.13_P	18193.4	116853	112606	0	72738.7	76497.1
_135.071-8.83_P	76349.7	27504.2	35441.5	50811.2	96545.1	23159.3
_135.0803-8.83_P	907078	386799	296454	484038	1.20719e+06	214972
_135.1167-13.07_P	100925	89881.3	143489	216549	207537	206621
_135.5359-8.05_P	0	0	0	5995.78	0	5439.5
_135.536-8.16_P	0	0	0	0	5388.99	0
_135.5409-11.59_P	13058.2	14582.9	0	24139.3	0	26850.3
_135.5541-8.11_P	0	0	0	0	0	0
_135.5543-7.94_P	0	0	0	0	0	0
_135.558-12.02_P	745483	796677	578142	915562	714690	735485
_135.558-12.09_P	251532	107573	371855	53197.9	631664	51420.9
_135.5587-11.61_P	184717	136145	243405	477108	517724	544147
_135.5855-1.85_P	0	5242.63	3226.17	5027.15	3749.02	4950.1
_136.0311-8.27_P	0	4560.45	0	0	0	0
_136.0312-6.55_P	0	0	0	0	0	0
_136.0404-8.66_N	55616.4	108520	38863.9	50617.7	42257.2	56521.8
_136.0483-9.14_P	50115.4	46959.4	71442	124960	126995	112245
_136.0617-6.46_P	53594.3	59362.4	53030.8	140387	172222	79711.7
_136.0705-7.54_P	0	17527.9	16922.7	213741	161402	247099
_136.0755-11.68_P	308562	689107	77896.3	230044	140658	171860
_136.083-8.83_P	100287	48756	34490.9	44865.5	113614	21603.7
_136.0919-2.82_P	0	0	0	0	0	0
_136.1075-3.61_N	19820	16952.4	35840.5	58217	66721.5	60990.4
_136.1119-8.78_P	23373	21018	22657.5	30139.5	44120	16712.3
_136.5389-7.73_P	0	0	0	0	0	0
_136.5524-8.06_P	0	0	0	0	0	4242.45
_136.5525-2.66_P	0	0	0	0	0	0
_136.5566-12.02_P	104056	146868	73551.6	197509	96538	164004
_136.557-10.57_P	0	0	0	0	0	0
_136.557-10.71_P	0	0	0	0	0	0
_136.5893-1.01_P	76313.2	85229	32235.6	92499.5	40699.9	138764
_136.8629-0.66_N	560020	430627	287445	613818	730023	546524
_136.8775-0.85_N	0	0	0	13799.6	16399.5	11635.5
_136.9736-0.65_P	0	0	0	0	0	26487.2
_136.9837-0.62_N	119108	131896	85362.9	352541	184135	457436
_136.9914-1.16_N	20783.8	32673.2	13700.2	88512.7	88968.2	50076
_137.0088-7.43_P	0	0	0	0	0	0
_137.0088-8.02_P	0	0	0	0	0	0
_137.0244-10.71_N	282291	278116	401109	455538	517519	500061
_137.0244-8.56_N	118057	154658	143665	647063	790003	534081
_137.0357-3.55_N	272119	441459	307484	865300	628246	1.04481e+06
_137.037-1.25_P	3043.94	0	0	0	0	5177.54
_137.0457-6.61_P	896853	1.30237e+06	654748	1.14298e+06	794788	1.48652e+06
_137.0469-2.51_N	0	0	0	0	2738.43	3191.71
_137.04-8.85_P	0	0	0	0	0	5708.61
_137.0595-10.55_P	240153	415438	147958	262258	236352	289083
_137.0701-7.11_P	147790	129342	195068	412800	417100	453656
_137.0806-8_P	111583	8630.96	0	0	9504.84	5077.7
_137.4984-0.75_P	0	0	0	0	0	0
_137.5238-2.21_P	0	0	0	0	0	0
_137.5332-2.83_P	0	0	0	4822.48	4617.74	0
_137.5516-6.18_P	0	0	0	0	0	0
_137.5735-10.69_P	0	0	0	0	10337.3	0
_137.9901-0.82_N	138924	103485	220476	89995.2	100003	72884.5
_137.9974-0.58_P	0	0	0	0	17608.6	0
_138.0128-9.11_P	113577	87808.4	49351.2	170783	0	180269
_138.0197-10.96_N	442239	453058	670757	1.2728e+06	1.32757e+06	1.2668e+06
_138.0429-2.51_P	6112.31	8129.22	0	78272.6	43454.9	51891
_138.0485-0.93_P	0	0	0	0	0	0
_138.0548-12.81_P	73145	31760.7	105739	125768	163550	90630
_138.0561-8.37_N	3893.56	4614.22	5692.29	70234.6	84353.6	60000.4
_138.0711-7.73_P	0	0	0	0	0	0
_138.0711-7.85_P	0	0	0	0	0	0
_138.1012-8.55_P	52082.6	47025.7	22749.2	53657.6	105182	13165.8
_138.1219-3.55_P	8.84959e+06	6.88753e+06	10300000	26900000	22300000	24800000
_138.122-3.44_P	0	50063.7	69088.9	0	0	0
_138.1276-11.36_P	0	0	19764.8	0	15706.7	6186.33
_138.5719-2.27_P	0	0	0	0	0	0
_138.5724-10.57_P	0	0	0	0	0	0
_138.5813-9.1_P	22636.9	283735	123543	14853.6	128688	143372
_138.5945-7.83_P	112409	136409	98708.9	145060	86586.5	169452
_138.8602-0.65_N	88982	63218.8	50267.1	97284.3	119674	68851
_138.8743-0.65_N	24334.6	42582.1	0	13532.3	35667.4	22683.8
_138.875-0.8_N	24334.6	42582.1	0	13532.3	20716.4	14155.6
_138.9063-0.7_P	0	0	0	0	0	0
_138.9707-0.98_N	62373.3	76841.2	95957.1	277077	353370	186062
_138.9876-0.79_N	526906	381391	864897	37640.8	79753.9	29612.4
_139.0025-1.96_P	0	0	0	6723.38	4886.44	4766.69
_139.0025-2.11_P	0	0	0	6649.32	6342.09	3474.24
_139.0401-8.31_N	11444.4	12250.9	10520	16075.2	13495.7	17255.8
_139.0401-8.4_N	11444.4	12250.9	10520	15284.7	13495.7	17255.8
_139.0514-1.93_N	4569.05	4444.45	5117.24	109055	34860.1	237020
_139.0794-11.6_P	58296.8	58543.3	59276.5	168401	87007.2	127341
_139.0803-9.1_P	7381.94	55898.6	24215.8	0	29251.3	36410.1
_139.1129-10.14_N	16770.9	19146.1	16844.1	24490.9	15581.4	11254.1
_139.1129-10.48_N	8948.48	6693.82	16844.1	12128.8	9305.82	14187.6
_139.1129-11.61_N	2297.93	2775.74	2458.92	5140.61	3125.69	3574.08
_139.1129-11.75_N	2435.97	2619.33	2458.92	5140.61	3125.69	3574.08
_139.1188-3.55_P	36567.3	28567	40047.3	102855	99959.1	99613.7
_139.1283-3.45_P	18918.8	0	7327.13	18892.2	4217.01	52243.9
_139.1284-3.53_P	38064.6	32744.6	50516.3	123348	97731.1	106900
_139.5268-0.61_P	89753.7	93119.6	52756.3	125190	64646.8	127280
_139.9834-0.82_N	125474	59686.1	202560	47569.6	64387.9	29437.3
_139.9978-0.8_N	375697	388147	246859	1.23347e+06	1.0866e+06	1.22247e+06
_140.0018-1.71_P	19033.1	13540.1	24801.4	46243.2	40870.6	57664.9
_140.0353-1.67_N	11373.8	18053.4	26333.7	17118.9	14110.4	22806.2
_140.0354-7.36_N	16496.7	21100	18024	46037.2	40163.7	52840.3
_140.0355-10.57_P	137022	114175	106908	67445.8	116055	151552
_140.048-0.77_N	7567.69	20017.9	4847.05	187359	149988	99716.6
_140.0531-10.49_P	0	0	0	0	0	0
_140.0576-6.11_P	0	0	0	0	0	0
_140.0578-6.19_P	0	0	0	0	0	0
_140.0717-9.01_N	11524.7	16314.1	16653.7	25714.4	18525.6	22317.3
_140.0718-9.09_N	11524.7	16314.1	16653.7	25714.4	18525.6	22317.3
_140.0738-3.2_P	0	0	0	0	0	0
_140.0777-11.61_P	0	0	0	28928.2	17142.9	23589.1
_140.0784-7.69_P	10009	12916	9688.7	15439.1	10706.7	13105
_140.0785-8.88_P	0	0	0	0	0	11859.6
_140.0785-9.23_P	0	0	0	0	19686.3	0
_140.0786-7.83_P	9562.54	0	0	0	0	0
_140.1261-3.49_P	17533	0	9662.06	42034.2	8567.89	82453.3
_140.1262-3.56_P	41481.4	36460.5	46682.8	124632	100948	125607
_140.1432-8.41_P	50739.4	35335.1	44249.6	145813	177056	94171.9
_140.1502-3.51_N	18693.9	13620.6	26738.6	44073.8	53146.2	43384.6
_140.1521-3.47_P	88659.7	66665.1	96234	285189	223577	271104
_140.1522-3.38_P	40121.4	4213.87	14981.6	14268.4	10163.7	7466.96
_140.528-7.93_P	0	0	0	0	0	0
_140.528-8.06_P	0	0	0	0	0	0
_140.5518-7.81_P	0	0	0	3697.84	0	0
_140.5519-7.27_P	0	4294.14	3115.54	6058.29	5894.67	3914.61
_140.552-7.07_P	0	0	0	0	0	0
_140.9033-0.7_P	0	0	0	0	0	0
_140.9163-0.85_N	1.44909e+06	1.75268e+06	1205719	1.18657e+06	774289	820317
_140.9177-0.78_N	1.42874e+06	1.708e+06	1.15631e+06	1.17075e+06	732859	820282
_140.954-0.61_N	40919.7	81146.8	13097.9	11707.2	10447.2	15423.2
_140.9786-0.76_N	546029	234659	792067	175641	233003	114825
_140.994-0.87_N	777684	803558	517259	2.6527e+06	2.20097e+06	2.55264e+06
_140.9945-1_N	4488.06	5467.38	501293	32962	2.23595e+06	2484411
_141.0163-9.62_P	5247.56	0	0	0	0	4275.71
_141.0382-1.09_P	0	0	0	0	0	0
_141.0558-8.69_N	15707.6	15209.6	15042.8	31900.3	29409	33404.4
_141.0645-0.72_P	72545.5	89666	51927.4	103517	35399.5	119448
_141.0922-10.56_N	7110.14	10708.9	10672.7	16245.6	15787.5	16559.4
_141.0922-11.03_N	67120.7	124822	10672.7	83488.6	82105	105902
_141.0922-11.18_N	67120.7	120411	118632	83488.6	82105	102104
_141.0922-11.34_N	17580.1	108147	121918	33403.8	24098.8	38671.5
_141.0922-8.9_N	6300.88	7194.42	7294.13	10717.5	9257.85	10562.7
_141.0922-9.12_N	10573	15901.8	11639.1	28630.4	30029.9	26539.5
_141.0922-9.2_N	10573	15901.8	11639.1	28630.4	30029.9	26539.5
_141.1583-3.47_P	1.09402e+06	769801	1.16318e+06	3.33495e+06	2821889	3.15439e+06
_141.1584-3.35_P	19776	44039.4	82463.4	54287.2	16859.3	1.32018e+06
_141.5195-1.54_P	0	0	0	0	0	0
_141.5242-9.02_P	0	7547.83	0	0	3681.99	0
_141.5245-8.71_P	0	0	0	0	0	4393.86
_141.5253-9.16_P	0	0	0	7190.28	12483	0
_141.525-8.84_P	0	0	0	0	0	0
_141.5321-9.11_P	111248	99546	62029.4	300817	0	250359
_141.5357-7.81_P	0	0	0	0	3625.28	4240.64
_141.5357-8.21_P	0	0	0	0	4302.74	0
_141.5358-7.62_P	0	0	0	4874.08	0	5802.73
_141.5358-7.7_P	0	0	0	0	4899.96	0
_141.5359-7.5_P	0	0	0	0	3667.22	0
_141.8681-0.84_N	64744.6	77030	91633.8	179202	161568	190762
_142.0154-8.24_N	5034.37	5169.6	6194.11	29673.4	30100.7	30806.9
_142.0208-3.21_P	0	0	0	0	0	0
_142.0244-2.2_P	0	0	0	3736.91	0	7610.53
_142.0248-1.86_P	0	0	0	0	0	3639.52
_142.0346-0.61_P	152214	230772	96031.5	314969	190472	339939
_142.0346-1.7_P	39379.5	29568	46297.6	84768.2	65573.9	74790.5
_142.0382-2.79_P	0	0	0	0	0	0
_142.0389-2.65_P	0	0	0	0	0	4023.55
_142.066-12.04_N	1.22945e+06	2.10626e+06	949506	1.47525e+06	1.35987e+06	1.56633e+06
_142.0661-8.47_N	0	6623.26	0	2907.88	0	2427.12
_142.0663-8.7_N	0	0	0	0	0	0
_142.0874-7.72_N	0	0	0	0	0	0
_142.0874-8.17_N	0	3713.74	0	11587.8	7951.23	8349.44
_142.0875-7.93_N	0	0	0	3853.76	0	0
_142.0875-9.16_N	2222.2	0	0	3140.98	3473.51	3416.97
_142.1167-0.95_P	392205	168176	481323	89469	55912.4	94838.5
_142.1645-3.45_P	8.5972e+06	6.56531e+06	9.54728e+06	27000000	23000000	24700000
_142.5309-9.1_P	15705.5	20786.9	0	45714.4	0	44814.6
_142.5387-11.95_P	187946	251597	150522	259230	177188	191788
_142.5388-12.01_P	0	0	145692	0	201807	0
_142.5437-8.04_P	0	0	0	7643.77	0	6539.86
_142.5437-8.12_P	0	0	0	6106.75	5103.82	6497.45
_142.5437-9.01_P	0	0	0	5725.1	5556.9	11692.1
_142.5437-9.12_P	0	0	0	0	8492.58	0
_142.5525-7.7_P	4775.42	0	0	13017.1	0	0
_142.5617-6.2_P	0	0	0	0	0	0
_142.8968-0.67_N	48000	59167.9	27338.7	115053	79878.8	115319
_142.9004-0.7_P	0	0	0	0	0	0
_142.9155-0.8_N	7841.32	12480.4	0	36162.7	31886	45153
_142.948-0.77_P	889023	505896	1.18361e+06	575170	649538	420714
_142.9815-10.66_N	16887.8	35767.4	17665.9	95435.1	50476.7	72368.7
_142.9917-0.86_N	295112	292112	192533	915072	821554	964740
_142.9934-0.98_N	162354	330911	140773	946647	857888	955578
_143.0014-2.83_P	0	0	0	0	0	0
_143.0186-3.21_P	0	0	0	0	0	0
_143.0352-6.54_N	32170.8	51553.1	38935	117113	103218	113136
_143.035-6.33_N	32170.8	46309.7	22998	120042	84251.3	79184.2
_143.0506-11.54_P	0	0	0	0	0	0
_143.0509-11.66_P	0	0	0	0	0	0
_143.0509-7.63_P	0	0	0	0	0	0
_143.071-11.96_P	256683	319723	152810	251886	209031	269323
_143.0714-10.43_N	47131.9	48130.1	46949.5	58606.7	63779.7	52037.3
_143.0715-8.05_N	62182.4	104907	50418.3	82448.2	84578.3	68444.7
_143.1078-10.25_N	53443	59438.6	55330.5	60532.5	79939.4	60775.3
_143.1078-10.32_N	53443	59438.6	55330.5	60532.5	79939.4	60775.3
_143.1079-12.53_N	11774.4	10227.8	10163.4	16803.2	32963.9	9755.46
_143.1177-3.15_P	0	5371.04	0	0	0	0
_143.1177-3.26_P	4805.39	4848.46	0	25505.2	11613.8	28538.4
_143.1178-7.56_P	21845.9	44619.6	22522.4	44766.3	29321.7	50777.3
_143.1179-7.86_P	6327.39	14708.1	21330.2	7117.55	20845.8	10529.9
_143.5334-6.87_P	0	0	0	3826.36	0	0
_143.5388-2.02_P	0	0	0	0	0	0
_143.5466-12.1_P	94085.6	374902	822404	48086.6	1.24267e+06	110611
_143.5467-12.03_P	1.31043e+06	1.04369e+06	1.16634e+06	1.08146e+06	1.14871e+06	1.0898e+06
_143.5518-8.1_P	0	0	0	0	0	0
_143.5554-10.61_P	275701	52236.5	285417	470034	402708	20064.8
_143.5555-10.55_P	457052	617296	261890	568716	398692	498703
_143.5607-8.8_P	7110.83	0	0	0	0	7418.29
_143.5734-8.2_P	0	0	0	0	0	0
_143.8652-0.87_N	40245.6	45704.8	63010.2	122725	90156.9	124694
_144.0111-8.52_P	0	0	0	0	0	0
_144.0112-8.67_P	0	0	0	0	0	0
_144.017-3.2_P	0	0	0	0	0	0
_144.0234-1.71_P	108912	75908.1	130162	164180	164270	166239
_144.0306-1.26_N	16554.3	26025.2	11719.1	187599	167291	105142
_144.0309-2.33_P	0	0	0	5591.11	3646.75	4824.16
_144.0314-6.82_P	0	0	0	4431.3	5655.49	0
_144.0448-10.39_N	152544	234093	170135	288291	240212	314501
_144.0451-11.75_N	76592.2	189343	32654.7	58071.6	47179.6	42082.1
_144.045-8.5_N	31927.2	63465.8	22275.3	299476	352709	248354
_144.0643-0.75_P	4.11336e+06	7.79168e+06	158335	318077	373441	257829
_144.0667-6.04_N	43942.3	28692.6	24549.2	110878	65779.1	42890
_144.0667-6.22_N	40123	28692.6	24549.2	107802	65779.1	42890
_144.0667-7.68_N	42211.5	76173.1	35793.4	298349	357425	208985
_144.0805-11.96_P	787477	1.08968e+06	472600	779021	631124	934932
_144.0805-12.02_P	1.1643e+06	1.40227e+06	717416	1.02029e+06	992292	1.18281e+06
_144.0805-8.39_P	92117.8	142296	35623	61710.2	46625.8	116848
_144.0805-8.45_P	37821.4	31541.4	41871.8	72776.2	63643	59713.7
_144.0806-12.09_P	19512.5	28244.2	364575	47098.8	908959	81915.4
_144.0806-7.13_P	5025.31	43668.1	20824.5	37545.3	66738.3	56906.8
_144.0806-8.3_P	11501.5	21611.3	27692.8	24212.6	42099.5	12085.9
_144.1029-7.23_N	0	0	0	0	0	0
_144.1035-3_N	0	0	0	0	0	0
_144.1685-3.47_P	57017.5	43044.3	70180.7	168108	136705	164269
_144.1687-3.38_P	7323.31	0	20315.9	22635.9	6169.8	89088.6
_144.4935-2.22_P	0	0	0	0	0	0
_144.5249-7.59_P	0	0	0	0	0	0
_144.5249-7.74_P	0	0	0	0	0	0
_144.5411-8.07_P	0	0	0	0	0	5661.23
_144.5411-8.17_P	0	0	0	0	5902.56	0
_144.5412-2.67_P	0	0	0	0	0	0
_144.5412-2.78_P	0	0	0	0	0	0
_144.5412-3.17_P	0	0	0	0	0	0
_144.5633-12.05_P	642798	643803	546310	642839	523808	578364
_144.5775-5.99_P	0	0	0	0	0	0
_144.6049-2.82_P	4332.56	0	0	0	0	0
_144.6049-2.93_P	13581.1	14952.8	16880.9	31958.9	18414.4	23738.3
_144.8699-0.86_N	9754.66	30075.3	3968.37	133490	133018	130911
_145.0111-7.68_P	0	0	0	0	0	0
_145.0144-1.59_N	15478.8	20206.8	21726	84375.9	79876.2	106973
_145.0283-12.03_P	712125	1.00057e+06	463724	1.02769e+06	806121	777927
_145.0285-0.86_N	125359	85863.4	113848	65940.6	61802.2	45488.5
_145.0306-3.19_P	0	0	0	0	0	0
_145.0319-12_P	125802	100535	12873.1	93977.4	67374.5	115377
_145.0375-2.76_N	2575.49	4697.94	2798.93	78270.5	55016.8	69071.4
_145.041-2.85_P	121237	86858.5	154113	299830	245206	264107
_145.0507-5.98_N	158329	342099	154790	178959	171663	184830
_145.0507-6.15_N	158329	339005	154790	178959	171663	184830
_145.0549-8.21_P	0	0	0	8558.23	0	6073.45
_145.0551-8.34_P	0	0	0	0	5734.59	5487.68
_145.0552-7.74_P	0	0	0	0	0	0
_145.0552-7.8_P	0	0	0	0	0	0
_145.055-8.94_P	0	0	0	5975.4	0	0
_145.0733-11.18_P	0	6963.15	5545.25	0	6841.63	0
_145.0795-11.33_P	0	0	0	0	0	0
_145.0796-5.95_P	0	0	0	0	0	0
_145.0871-10.03_N	846629	868822	868288	1.22594e+06	1.14514e+06	773803
_145.0871-10.09_N	663555	773816	897007	225796	785678	652727
_145.0871-8.72_N	49179.8	55110.9	97345	83677.8	54919.8	65196.3
_145.0871-8.96_N	74615.8	165216	80307.9	109822	98302.3	95626.7
_145.0871-9.31_N	177841	228209	80307.9	273270	248506	219389
_145.0871-9.46_N	178554	218755	191868	256956	244600	215146
_145.0871-9.63_N	177841	228209	190821	1229768	248506	219389
_145.101-10.99_P	0	0	0	7894.15	0	13143.8
_145.101-11.11_P	0	0	0	0	0	0
_145.101-16.66_P	0	0	0	0	0	0
_145.1083-1.27_P	61325	96130.5	41048.3	318417	213287	392508
_145.526-7.25_P	0	0	0	0	0	0
_145.5569-2.65_P	0	0	0	0	0	0
_145.562-8.83_P	88353	93085.8	32049.2	105003	120032	38833
_145.58-6.52_P	0	0	0	0	0	0
_146.0296-0.61_P	1.38166e+06	2.57577e+06	821095	3.00131e+06	1.35077e+06	2.74862e+06
_146.046-1.64_N	29259.9	49159.8	32107.1	367340	467228	396579
_146.0598-11.96_P	1.98283e+06	2.67442e+06	1.09823e+06	1.78763e+06	1.77629e+06	2.34252e+06
_146.0598-8.39_P	212606	406921	78399.1	1.38881e+06	11637.4	1.23187e+06
_146.0611-11.8_N	113419	290257	35114.6	84003.6	61924.4	64888.1
_146.0611-12.1_N	78592.7	117422	60089.4	104939	73949.8	85187
_146.0649-7.3_N	0	0	0	0	0	0
_146.0824-1.16_N	9622.23	14805.8	8094.96	162633	201206	119466
_146.0824-1.32_N	9622.23	14805.8	12292.8	1.09526e+06	1.56513e+06	424882
_146.0917-1.28_P	0	0	0	0	0	0
_146.0923-1.18_P	0	0	0	33185	26189.5	33989.7
_146.1055-1.15_P	0	0	0	9778.12	6194.6	4699.59
_146.1173-8.43_P	30609.8	47061.1	26949.6	55764.1	23008.4	71024.4
_146.1538-12.36_P	38146.9	75430.3	37911.6	59164.3	58547.8	70310.6
_146.1538-7.62_P	22714.8	21558.6	16034.1	94683	99984.3	97233.4
_146.1538-9.04_P	15919.8	316918	706662	1195284	1.13325e+06	125567
_146.165-1.22_P	4828.22	0	6094.34	49587.2	65618	28230.3
_146.5501-11.95_P	97776.3	185728	92424.8	210557	103534	109222
_146.5638-8.71_P	0	0	0	0	0	0
_146.5639-8.85_P	0	0	0	0	0	0
_146.5701-9.08_P	65147.9	957978	324462	35601.3	434942	474427
_146.5823-9.27_P	0	0	5883.67	0	0	0
_146.8669-0.84_N	12408	29490	0	131339	131064	144855
_146.9057-0.69_N	0	0	0	31166.7	33113.1	12226
_146.947-0.78_N	107717	164048	109021	336344	335005	290181
_146.9631-0.71_N	2.42486e+06	1.13843e+06	1.76428e+06	1.21173e+06	2.15004e+06	1.06347e+06
_146.9656-0.93_N	2.42486e+06	3.38166e+06	1.76428e+06	2.27464e+06	2.15083e+06	1.96786e+06
_146.9831-1.41_N	383716	419296	430242	359178	315786	490589
_147.0246-0.6_P	283449	471666	213935	568212	299188	541082
_147.0302-2.21_N	30794.6	42390	30482.7	102418	108982	78483.2
_147.0306-1.81_N	97423.7	165743	100949	266105	232407	281741
_147.03-1.31_N	35964.7	51460.2	18735.1	76888.2	73336.3	57960.5
_147.0449-12.11_N	6.11558e+06	9.59243e+06	4.95591e+06	7.10468e+06	6.81953e+06	7.48703e+06
_147.0468-4.93_P	0	0	3986.52	0	0	0
_147.0469-5_P	0	0	0	0	0	0
_147.0471-3.6_P	0	0	0	0	0	0
_147.0474-3.66_P	0	0	0	0	0	0
_147.0664-7.25_N	24411.1	26380.7	23118.5	44821.4	34775.5	35163.7
_147.0673-11.61_P	295126	263626	333052	869163	712624	835687
_147.0675-11.96_P	357181	416544	220166	335977	371013	390236
_147.0677-12.02_P	0	0	161034	0	291735	0
_147.0849-10.34_N	0	0	2553.24	0	0	0
_147.1012-1.02_P	0	5232.66	0	0	0	0
_147.1013-9.99_P	0	0	0	0	0	0
_147.1014-10.66_P	0	0	0	0	0	0
_147.1014-10.8_P	0	0	0	0	0	0
_147.1014-10.93_P	0	0	0	0	0	0
_147.1014-11.1_P	0	0	0	0	0	0
_147.1014-12.76_P	0	0	0	0	0	0
_147.1014-12.87_P	0	0	0	0	0	0
_147.1014-9.26_P	0	0	0	6823.22	0	6909.22
_147.1014-9.84_P	0	0	0	0	0	0
_147.1125-0.98_P	59950.7	69381.7	61386.9	168224	136128	163085
_147.1125-1.83_P	58044.3	18507.9	16474.6	21549.2	26276	77066
_147.1125-1.9_P	58044.3	60637.5	52642	69036.2	50797.6	77066
_147.1126-1.75_P	87602.6	152054	56441.8	97222.4	50345.6	125119
_147.1179-12.87_N	0	0	0	0	0	0
_147.5537-9.95_P	0	0	0	0	0	4860.26
_147.5538-10.44_P	5379.67	5402.28	0	7018.62	0	5508.84
_147.5776-8.83_P	30490.9	46959	16076.6	63921.9	61532.4	23114
_147.5941-4.91_P	48564.6	94700.6	53673.6	55660.5	35224.3	55996.2
_147.594-4.78_P	46917.9	24677.9	5619.18	40176.6	4760.9	45988.7
_147.594-7.18_P	0	0	0	8428.61	12655.1	3584.07
_148.0268-0.83_N	67210.2	32974.6	121839	18972.8	17314.5	19050.3
_148.0335-2.94_N	6706.99	8933.33	6781.7	12489.8	12871.9	10398.2
_148.042-1.36_P	0	0	0	0	0	0
_148.0429-1.68_P	33817.7	75089.9	0	34235.5	5983.01	58595.5
_148.0434-10.52_P	0	0	0	0	0	0
_148.0434-4.23_P	0	0	0	0	0	0
_148.0436-1.39_N	35657.4	49181.1	9043.9	31354.1	18169.6	2886.36
_148.0756-11.95_P	186929	227816	52650.3	170810	121737	218602
_148.0874-16.67_P	0	0	0	0	0	0
_148.1119-7.78_P	0	0	0	0	0	0
_148.1119-8.27_P	0	0	7775.53	0	0	0
_148.112-7.9_P	0	0	0	0	0	0
_148.112-8.18_P	0	0	0	0	0	0
_148.112-8.58_P	0	0	0	0	4319.78	4276.68
_148.112-8.75_P	4565.18	0	5871.68	6961.58	4299.86	6662.64
_148.1214-1.22_P	0	0	0	50656.7	73401	18981.5
_148.1224-9.43_P	35516.4	12609.2	0	21539.1	51162.8	0
_148.1226-10.32_P	12928.6	20302.8	10327.5	8610.67	115994	0
_148.1226-9.3_P	63418.8	5637.96	5664.1	39665.6	114414	4644.23
_148.5494-11.6_P	18819.7	26766.6	0	82067.5	29923.9	58814.1
_148.5616-11.1_P	0	0	0	0	0	0
_148.5618-12.22_P	0	0	0	0	0	0
_148.9027-0.68_N	13970.6	19361.9	10043.9	20047.6	20657.9	15224.3
_148.9418-0.68_N	34740.2	58327.6	36976.2	185678	190140	165560
_148.9804-1.4_N	124045	129507	142155	119605	100806	150000
_149.0024-1.69_P	73294	66045.9	77896.9	158487	109383	144927
_149.0182-3.16_P	0	0	0	0	0	0
_149.0183-2.79_P	0	0	0	0	0	0
_149.0183-2.84_P	0	0	0	0	0	0
_149.0245-10.33_N	30009.5	26429.1	39405.1	36479.9	39104.2	31978.9
_149.0247-0.74_N	102320	52608.1	171134	20748.4	27987	34472.4
_149.0249-8.99_N	16068.6	18867.7	17366.7	68067.7	68204	68912.3
_149.0633-7.16_P	0	5316.13	0	0	0	0
_149.0965-10.58_N	0	0	0	0	0	0
_149.5208-9.12_P	409224	344331	207610	998697	838738	830260
_149.5221-7.63_P	0	0	0	4944.86	0	0
_149.5516-9.44_P	0	0	4035.93	0	0	0
_149.9611-1.7_P	75419.8	76183.3	78327.4	189728	143955	171835
_150.0245-0.78_N	130550	108260	287706	22276.2	29040.6	20322.5
_150.0278-0.85_N	128802	109218	263539	22276.2	29040.6	20322.5
_150.0413-1.8_N	91750.2	241247	35901.7	51553.6	39951.9	81160.4
_150.049-9.91_N	0	0	0	0	2481.26	0
_150.0548-7.58_P	7807.11	7471.75	9775.62	9224.04	12991.6	10186.4
_150.0631-0.82_P	56170	108828	33268.1	92812.6	43506	114372
_150.0767-0.79_P	28105.8	36946.7	16602.9	201117	106779	253155
_150.5248-12_P	0	65398.3	365800	46152.8	467808	0
_150.5249-11.94_P	501453	703242	394873	755876	561558	566409
_150.5363-8.65_P	0	0	0	10245.6	40054.3	0
_150.5815-9.54_P	0	9873.2	0	9596.77	0	0
_150.5815-9.62_P	0	0	0	0	0	0
_150.8868-0.79_N	155667	453210	65846.2	5.35227e+06	5.24289e+06	5.27832e+06
_150.9321-0.69_P	0	0	0	0	0	193792
_150.983-0.6_N	1.37044e+06	3.08814e+06	294356	541446	334621	708133
_151.0049-1.2_P	0	0	0	0	0	0
_151.0071-1.48_N	74351.1	79122.4	134862	45429	38874.9	64047.1
_151.0087-0.61_P	247360	429747	150782	603055	235733	581736
_151.0229-0.81_N	257534	223111	520150	42408	44876.8	37511.2
_151.035-0.67_P	21300000	31300000	13000000	39100000	22300000	47200000
_151.0392-9.65_N	100303	98737.6	173269	225099	258748	204545
_151.0402-9.03_N	14958.6	15801.6	16119.9	24656.8	28456.5	25857.6
_151.0413-2.87_P	0	0	0	0	0	0
_151.0614-7.24_P	0	3754.53	0	67308.1	101715	0
_151.1128-11.59_N	0	0	0	0	0	0
_151.1129-10.5_N	126631	278207	86455.6	275035	493158	129409
_151.1129-10.84_N	84207	156498	86455.6	160868	234022	95731.7
_151.5251-11.94_P	113565	163802	89852.8	185630	115958	131274
_151.5328-12.03_P	924164	1.02482e+06	701103	1.06838e+06	836051	884335
_151.5328-12.09_P	310576	71242.7	447110	151082	731506	68191.4
_151.5441-10.56_P	814828	848709	645802	934795	712440	796766
_151.5441-10.63_P	37665.7	152377	621805	22658	738106	26680.2
_151.5441-11.95_P	133162	177226	117518	137180	164137	146045
_151.5442-12.01_P	0	0	71393.1	0	140938	0
_151.5489-8.01_P	9292.88	30415.6	0	20708.3	11246.6	25497.6
_151.5489-8.11_P	0	0	0	4628.41	5508.95	4886.62
_151.5489-8.77_P	0	0	0	0	0	0
_151.5489-9.01_P	0	0	0	0	0	0
_151.5891-10.11_P	0	0	0	0	0	0
_151.5892-10.27_P	0	58481.8	0	0	0	42614.7
_151.9077-0.59_P	0	0	0	0	0	0
_151.9495-0.62_P	1.0765e+06	1.37965e+06	755971	1.5265e+06	1.63871e+06	1.21268e+06
_152.0026-0.96_N	12555.7	22150.1	15749.6	271828	425770	104998
_152.0181-7.08_N	0	0	0	2164.53	0	0
_152.0223-3.16_N	0	2175.13	0	55544.1	59855.1	51927.7
_152.0233-4.01_N	0	0	0	0	0	0
_152.0289-1.26_P	0	0	3299.83	74977.3	58928.7	85466.5
_152.031-1.26_P	0	0	3299.83	56796.1	55458.8	85152.7
_152.0354-11.91_N	51156.7	51420.3	80597.2	116766	133431	114181
_152.0357-0.61_P	2.44108e+06	3.63349e+06	1.61364e+06	4.55055e+06	2.64759e+06	5.68184e+06
_152.0458-10.61_P	101448	107886	94258.9	125857	133364	95722.2
_152.0474-9.38_N	9474.03	8041.41	3231.8	19117.5	6970.05	18963.6
_152.0475-10.41_N	7456.53	5663.87	14391.5	18916	23399.7	14854.5
_152.0483-0.87_N	6413.57	10188.4	5226.85	114492	94948.2	107879
_152.0544-1.74_P	13155.6	51764.7	14294.4	59913.4	13408.7	265460
_152.0564-6.85_P	61228.6	99479.5	38397.2	58637.3	32939.7	76987
_152.0565-6.68_P	683652	588664	749511	903180	864598	893816
_152.0622-1.45_P	0	0	3616.46	0	0	0
_152.0623-12.56_P	0	0	0	0	0	0
_152.0627-1.74_P	7083.75	6603.41	4994.49	19313.8	7458.84	9607.89
_152.0718-10.86_N	9090.3	8392.21	8304.6	13603.8	13669.4	5578.03
_152.0718-7.28_N	0	0	0	0	0	2428.22
_152.0719-10.02_N	0	0	0	0	0	0
_152.0787-11.16_P	0	0	4599.22	0	0	0
_152.083-1.91_N	0	0	0	58463.5	111944	3519.51
_152.1279-0.83_P	7484.73	18432.6	7785.63	0	10129.2	0
_152.1432-12.03_P	0	0	0	0	0	0
_152.1433-11.84_P	0	8775.29	0	0	0	0
_152.5274-2.64_P	0	0	0	0	0	0
_152.5334-12.03_P	271512	297609	168260	367091	237966	269179
_152.5518-12.06_P	95168.2	113190	130797	148165	135112	137465
_152.5606-10.62_P	33753.2	34355.4	275587	78009.9	479424	28625.8
_152.5607-10.56_P	446698	516889	327521	518784	448871	464882
_152.5872-8.12_P	0	0	0	0	0	4443.94
_152.5879-7.97_P	0	0	0	0	0	0
_152.8841-0.79_N	151700	451201	66382.8	5.48403e+06	5.22871e+06	5.2706e+06
_152.9066-0.58_P	0	0	0	0	0	0
_152.9787-0.64_N	4.55846e+06	4.45607e+06	3.23115e+06	4.10706e+06	2.89117e+06	4.78258e+06
_152.9862-0.98_N	63137	86888.5	49700.6	119202	138897	94741.9
_152.9862-1.13_N	63137	86888.5	49700.6	122695	140013	94741.9
_152.9862-1.43_N	11728.1	13241.9	13369	36178.1	50294.9	30864
_153.0055-0.87_N	10477.3	11944.1	7522.89	33361.4	33950.1	24260.1
_153.0183-9.1_P	0	0	0	15455.6	0	21802.3
_153.0255-9.21_P	0	0	0	0	0	0
_153.0256-10.55_P	578159	1.09413e+06	385027	1.02576e+06	792501	860901
_153.0257-10.61_P	461283	749319	442487	864158	741937	19620.9
_153.0326-0.62_P	3.08363e+06	4.55376e+06	1.95605e+06	5899830	3.30676e+06	7195713
_153.044-8.35_P	0	0	0	8206.95	7138.36	5235.19
_153.044-8.93_P	0	0	0	0	0	8256.67
_153.0558-9.17_N	19655.1	27589.7	21077.7	24541.1	28000.4	22509.1
_153.0559-8.06_N	7710.1	14392.8	8810.46	16214.6	19597.6	21311
_153.0732-1.62_P	0	0	0	0	5165.51	4536.16
_153.0734-6.12_P	0	0	0	0	3532.58	0
_153.0736-8.14_P	0	0	0	0	0	0
_153.0738-8.92_P	0	0	0	0	4598.18	5422
_153.0742-8.01_P	0	0	11643.7	0	5318.86	0
_153.0838-6.73_P	0	0	0	0	0	0
_153.1284-11.04_N	3002.56	3499.92	0	4004.35	4551.03	4360.36
_153.1384-8.92_P	0	0	3659.45	6030.59	4440.85	5045.01
_153.4988-2.21_P	0	0	0	0	0	0
_153.5308-12.01_P	96367.7	122007	37233.1	161642	54418.1	97914.5
_153.9486-0.62_P	786425	919704	552606	937322	1.11281e+06	777627
_154.0147-9.99_N	12567.5	20819.5	23040.1	121122	123346	103048
_154.0148-8.07_N	10096.5	18552.6	14953.6	28057.3	33429.4	22939.4
_154.0224-7.3_P	0	0	0	0	0	0
_154.034-12.03_P	175322	274332	145616	295584	223752	216704
_154.0342-12.08_P	74904.8	173382	87639	163627	182593	55504.5
_154.0403-2.36_P	0	0	0	4767.25	0	0
_154.0405-9.41_P	0	0	0	0	4599.77	0
_154.0445-1.99_P	0	0	0	107104	124995	48582
_154.0631-13.33_N	68267.5	112053	109780	109150	99477.8	77218.5
_154.0875-9.92_N	18071.4	20798.4	26007.8	39131.8	36073.7	31250.5
_154.094-8.84_P	210917	92828	75222.4	139304	268485	46908
_154.1167-1.15_P	0	0	0	28058.9	21235	31410.4
_154.1168-1.44_P	0	0	0	108186	143828	164051
_154.5177-2.23_P	0	0	0	4217.85	5082.69	0
_154.5387-11.95_P	94693.5	174262	73299.8	192524	94724.7	141162
_154.5556-11.6_P	8457.76	10681.7	10380.3	36233.7	9256.22	25637.3
_154.5559-9.09_P	13507.4	200320	76230.8	17472.4	88086.6	97739.1
_154.5614-7.72_P	0	0	0	0	0	0
_154.5675-8.82_P	868827	1.26795e+06	495040	1.62537e+06	1.4453e+06	534895
_154.5706-10.11_P	0	0	0	0	0	5334.05
_154.5706-10.16_P	4051.38	6240.95	4687.31	0	0	5334.05
_154.6144-10.74_P	500192	230263	100317	384328	1.10717e+06	40233.1
_154.8802-0.74_P	0	0	0	114491	83808.7	96987.7
_154.8809-0.77_N	46817.5	155785	26800.3	1.78686e+06	1.77499e+06	1.69069e+06
_154.8986-0.78_N	58575.3	105120	20365.9	230898	213713	221287
_154.9189-1.94_N	48215.2	67260.3	64409.2	126530	129534	108921
_154.9299-0.77_N	594386	456400	417143	850505	964440	587049
_154.9657-1.33_N	11020.6	17409.7	15151	80612.4	101526	37294.6
_154.9741-0.66_N	1.76965e+06	880855	2.42152e+06	2.83893e+06	2.26496e+06	2.32326e+06
_155.0102-0.91_N	5004.67	7224.3	4523.44	34357.8	19907.8	30725.9
_155.0205-7.38_N	2570.12	0	2476.34	57077.6	86566.5	29726.4
_155.022-1.24_N	0	0	0	10179	7405.79	2662.96
_155.0257-8.02_P	0	0	0	61059.3	97757.7	0
_155.0262-0.92_P	19058.9	0	0	0	59873	0
_155.0355-8.42_N	15952.6	20583.7	18596.9	83597.6	79655.6	84668.5
_155.0356-7.52_N	20566.4	34439.5	31438.5	50815.2	53746.7	49558.8
_155.0506-6.54_P	0	0	0	0	0	0
_155.0538-11.6_P	57426.9	43380.5	68887.4	167075	122262	118400
_155.0538-9.83_P	0	0	356912	0	0	0
_155.0632-11.94_P	393796	575475	302365	647793	384308	501477
_155.0634-12.05_P	0	0	0	0	0	0
_155.0715-10.65_N	58366.5	87365.5	71566.3	57999	82986.7	65711.8
_155.0715-11.61_N	13923.8	17456.1	15738.4	20455.1	17386.3	13926.4
_155.07-8.83_P	168961	237179	94413.9	328487	243630	148066
_155.0828-4.52_N	0	0	0	0	2127.61	0
_155.1443-9.76_N	53282.3	99435.5	36898.3	115756	155116	63382.3
_155.1542-7.76_P	45533.9	44645.4	49072.3	135548	164309	55722.5
_155.5513-8.41_P	0	0	0	0	4209.39	0
_155.5515-8.58_P	0	0	0	0	0	0
_155.577-8.91_P	0	34534.2	13614.9	0	0	5778.82
_155.5785-10.24_P	0	0	0	0	0	0
_155.5916-2.01_P	34735	61302.3	25328.7	45584	22307.6	46185.9
_155.9748-1.7_P	388400	352635	452176	1.11766e+06	795365	927630
_156.0126-7.97_N	0	0	0	0	2354.86	0
_156.014-0.62_P	3.89058e+06	6.28075e+06	2.23479e+06	8.12114e+06	4.14701e+06	9.01981e+06
_156.0291-0.77_N	20489.5	29317.3	15686.7	146636	213982	85731.8
_156.054-11.6_P	18873.4	20103.1	14976.4	59026.5	34712.5	45358.2
_156.0668-11.67_N	7.12174e+06	5.44736e+06	13300000	19800000	22700000	17400000
_156.0717-12.03_P	210772	396932	148695	564068	292656	247973
_156.0746-11.6_N	3333.15	2620.26	2095.71	3345.48	4259.73	4224.47
_156.0765-1.04_P	25012.8	28928.8	30645.3	79822.9	43854.2	77626.5
_156.0766-1.43_P	0	5107.96	0	26990.7	33715.7	16738
_156.0766-12.06_P	0	16175.3	133495	11904.5	223846	0
_156.0797-10.34_P	5609.82	0	0	0	6150.05	0
_156.0806-9.53_P	381590	44836.9	469944	340346	777025	93489.2
_156.0806-9.67_P	33140.3	32424.9	38288.7	88291	67619.4	76819.7
_156.1018-11.42_P	56849.1	48681.6	60593.4	135557	119349	103226
_156.1018-7.23_P	105885	40820.7	39925.2	81586.2	472881	618756
_156.1018-8.2_P	13900000	3.55103e+06	1.77198e+06	11900000	12600000	1.3873e+06
_156.1031-10.13_N	2313.47	3213.04	0	4297.96	4450.28	4683.5
_156.103-9.46_N	0	2699.96	0	0	2864.86	2463.75
_156.1382-8.82_P	52970.8	38521.6	29788.8	51541.5	70429.1	33217.5
_156.5379-7.95_P	0	0	0	0	0	0
_156.5449-11.95_P	25730.4	126348	37833.2	173242	55393.6	62045
_156.8773-0.74_P	0	0	0	82644.7	53304.3	74555.9
_156.8776-0.78_N	11159.3	22175.2	0	189130	185743	195807
_156.8953-0.79_N	44445.9	74063.3	26768.3	147161	135571	153294
_156.9269-0.75_N	196531	161517	136755	274173	326973	207471
_156.9755-0.75_N	323279	348883	332233	228088	285298	285274
_157.0119-1.5_N	1.78136e+06	2.00835e+06	1.95157e+06	1.84924e+06	1.67366e+06	2.16026e+06
_157.0148-0.61_P	460870	1.00078e+06	286092	1.12247e+06	582569	1.1841e+06
_157.0202-2.23_P	0	0	0	5621.73	4778.78	3932.24
_157.0507-7.75_N	71256.7	118855	61358.4	271373	242766	262320
_157.0508-7.92_N	75499.7	119657	61358.4	522855	500134	503616
_157.0508-8.09_N	75499.7	118466	77349.8	507977	484126	505005
_157.0508-8.51_N	71822.5	121054	77349.8	117873	114113	107430
_157.0508-9.48_N	75890.3	91606.8	101866	95597.8	68403	81979.3
_157.0636-11.62_N	25527.6	23668.9	44446	71466.6	77386.4	64104.2
_157.0699-10.58_P	0	9635.04	0	0	0	0
_157.0764-1.45_P	0	0	0	0	7733.02	7220.26
_157.0871-11.51_N	39260.5	48782.2	43540.6	43282	57158	34097.7
_157.0871-9.59_N	70041.5	83075.2	75965	121894	98784.1	153033
_157.1234-13.24_N	115966	106451	146770	114241	97591.4	107165
_157.1235-12.33_N	6368.81	64574.8	101469	4240.66	7588.27	23466.8
_157.1333-8.36_P	9703.33	15651.2	10295.9	8454.2	12811.3	17211.4
_157.1412-9.46_P	83441.8	6029.59	91226.9	6592.61	7794.65	8838.65
_157.1531-1.43_P	0	0	0	73381.3	95585.7	112836
_157.5378-9.3_P	0	0	0	0	6604.54	0
_157.5378-9.45_P	0	0	0	0	0	0
_157.5521-12.03_P	40686.9	203825	35574.3	239823	79693.4	122714
_157.5543-11.59_P	0	7926.94	0	26168.2	0	25697.1
_157.5671-11_P	5010.74	0	5086.45	14367	4844.77	29186.1
_158.0098-9.2_N	958644	856727	1.7666e+06	2.50288e+06	2.68025e+06	2.11997e+06
_158.081-11.61_P	330146	281563	359920	1.23662e+06	1.07924e+06	1.14943e+06
_158.0823-7.43_N	1.0687e+06	314176	251411	113042	159947	64938.9
_158.0823-7.51_N	1.06315e+06	322484	242923	1.63958e+06	1.05562e+06	181747
_158.0823-8.74_N	69487.9	72273.7	36220.3	285835	322216	274075
_158.0823-8.88_N	69487.9	139513	63364.3	554434	688765	436382
_158.0824-7.95_N	12362	13646	13482.7	50820.4	54091.5	30674.6
_158.0962-8.98_P	570654	430978	738473	1.24336e+06	1.21036e+06	1.1989e+06
_158.1174-7.81_P	111780	42995.6	28789.6	104442	92499.3	25603.4
_158.1174-8.28_P	1.07811e+06	2.52322e+06	1.76122e+06	504629	2.91323e+06	2.19028e+06
_158.1175-8.39_P	111568	1.02923e+06	1.40106e+06	155379	1.93456e+06	464880
_158.5225-8.56_P	0	0	0	21794.1	0	11220.7
_158.5259-9.11_P	0	21348.9	0	21727.3	0	24702.9
_158.5336-9.43_P	0	0	0	12171.5	0	5381.4
_158.8468-0.7_N	31550.7	206535	49937	1.18378e+06	1.08603e+06	1.11999e+06
_158.8745-0.74_P	0	0	0	23305.4	12667.6	21403.5
_158.9786-1.66_N	8.07747e+06	10100000	6.32202e+06	10500000	7.28823e+06	11200000
_158.9858-1.19_P	0	0	0	0	0	0
_159.0254-9.57_P	0	6287.67	0	0	0	0
_159.0258-7.49_P	0	0	0	0	4153.53	0
_159.0321-10.56_P	92673.3	170617	36183.8	154330	90261	106113
_159.0326-11.59_P	0	0	0	0	0	0
_159.0556-10.2_N	0	0	0	0	0	0
_159.0663-7.2_N	229377	503148	196898	583204	512686	541237
_159.0663-8.55_N	706669	1.05705e+06	601393	2.63854e+06	2.2715e+06	2.77591e+06
_159.0664-9.11_N	687353	1.66251e+06	484742	1.6745e+06	1.99938e+06	698222
_159.071-9.84_P	0	0	0	0	0	0
_159.0775-0.95_N	21632.3	23714.3	20076.9	119312	71659.6	133621
_159.0776-7.37_N	5030.93	4166.91	2734.6	21134.2	30270.7	7365.36
_159.091-12.02_P	158260	114979	23014.3	90296.3	123787	101999
_159.0928-8.45_N	2740.79	5560.61	0	2445.35	0	2518.14
_159.1013-8.33_P	89423.6	154547	128308	72064.6	187435	137847
_159.1027-10.01_N	76763.9	91936	80355.6	86593.2	91334.2	87727.8
_159.1027-10.36_N	656796	594474	574173	885506	782745	558361
_159.1027-10.47_N	666024	601797	576028	871190	794291	573764
_159.1027-10.93_N	186821	215120	234974	293116	254560	212005
_159.1027-9.26_N	67894.5	84868.9	85493.8	134394	117026	138230
_159.1027-9.83_N	76801.7	97598.1	73364.1	89420	96428.7	113674
_159.1166-10.95_P	0	0	0	0	0	8848.31
_159.1167-11.09_P	0	0	0	0	5267.38	6231.01
_159.1185-11.18_N	0	0	0	0	0	0
_159.1489-0.75_P	0	0	0	32945.7	39597.1	42993
_159.5301-4.98_P	0	0	0	0	0	0
_159.5302-10.54_P	449747	878017	363348	946882	536250	619716
_159.5302-10.6_P	316315	760885	325464	919702	548922	641041
_159.9656-0.91_N	57030.4	55088.3	115501	38354.4	50512.8	29081.2
_159.9864-0.97_N	115013	146131	100404	198091	155250	195835
_160.0238-9.12_P	157234	125217	202930	439954	0	415912
_160.0245-7.94_P	0	0	0	0	0	0
_160.0253-1.26_N	16835.6	33430.1	9739.11	92211.3	120149	47818.9
_160.0471-0.87_N	67954	54573.3	86645.2	82154.8	43999.3	127932
_160.0518-7.97_P	0	0	0	5923.3	0	0
_160.0518-9.35_P	0	0	3969.93	5944.85	0	4563.53
_160.0616-2.34_N	6623.65	9356.84	7626.77	135116	157646	119624
_160.075-11.95_P	73134.1	122071	58983	69833	78216.8	74320.7
_160.0751-8.39_P	46084	91644.5	15149.8	54372.7	24202	60981.3
_160.0783-10.55_P	64211.4	35723.1	23083.8	91931.4	88332.1	82264.8
_160.1061-9.94_N	8408.33	7112.3	8615.14	13136.9	12056.5	11260.3
_160.1077-1.38_P	4674.57	0	0	47539.3	54829.1	32945.8
_160.1077-3.92_P	0	5638.34	0	77215.2	92933.4	43129.4
_160.1078-2.86_P	0	0	0	0	0	0
_160.1078-2.94_P	0	0	0	11577.1	11546.3	10678.6
_160.1079-1.05_P	0	0	6218.66	186638	189396	162641
_160.1079-4.74_P	7007.75	14142.4	5567.59	76444.2	80087.7	61951
_160.133-8.17_P	5.39914e+06	2.51385e+06	1.80557e+06	4.30261e+06	6.16719e+06	1.50815e+06
_160.5306-10.54_P	81069.2	225751	0	179524	0	177280
_160.5385-12.02_P	133186	196718	118990	204558	144205	165836
_160.5732-8.41_P	11238.8	0	0	22216.2	0	25278.4
_160.8422-0.73_N	2.26668e+06	3.418e+06	829143	19700000	17200000	17900000
_160.8422-2.89_N	40652.4	41678.8	41293.4	120937	94887.6	82133.6
_160.9162-0.71_N	95644.4	223137	91634.8	749803	766937	630763
_160.9679-1.27_P	0	0	0	66815.4	49823	0
_160.9763-0.64_N	1.13861e+06	1.43852e+06	902986	1.47883e+06	1.0346e+06	1.58988e+06
_160.9852-0.69_P	0	19735.4	0	302480	267018	323618
_160.9938-3.19_P	0	0	4004.28	0	0	0
_161.0087-0.88_N	84765.4	67870.9	82863.9	78947.1	45261.1	67888.5
_161.0358-11.89_N	7950.92	8501.53	7986.52	149835	146648	157169
_161.05-1.22_P	5127.17	0	0	0	0	0
_161.0636-1.17_P	0	0	0	79793.6	6690.97	6561.79
_161.0646-10.28_P	47848.7	0	0	0	0	5314.17
_161.0706-6.95_P	0	0	0	0	0	0
_161.0723-9.63_P	0	0	0	0	0	48863.6
_161.082-6.75_N	17055.4	21848	19588.2	27922.2	25496.7	31637.4
_161.082-7.1_N	15045.1	21848	20688.1	33574.7	33722.2	31637.4
_161.082-7.21_N	15045.1	17998.9	20688.1	33574.7	33722.2	29830.2
_161.082-7.28_N	15628.1	21033.6	20688.1	33574.7	33722.2	29830.2
_161.082-7.72_N	100813	188021	76846.3	156860	189580	72099.3
_161.082-7.85_N	98706.7	189136	76846.3	154999	187378	72099.3
_161.082-8.05_N	100813	188021	76846.3	54946.4	189580	72099.3
_161.082-8.25_N	53451.6	64167	48218.9	54519.8	66686.7	36964.3
_161.0865-11.95_P	0	0	0	0	0	0
_161.0911-7.17_P	0	0	0	0	0	0
_161.0914-0.97_P	77759	102278	69415.5	623136	323193	764011
_161.0914-1.27_P	0	0	0	22891.1	25292.9	14476.3
_161.5971-6.87_P	81280.9	108152	61846.9	100661	56267.8	121164
_161.5972-6.75_P	0	0	0	0	0	0
_161.9866-0.72_N	10203.9	6199.28	5089.82	9329.23	3808.52	147532
_161.9943-0.73_N	78043.2	144098	54139.1	145818	89039.5	158444
_161.9943-6.9_N	0	0	0	103168	2474.16	3332.75
_162.0217-1.01_P	0	0	0	0	8920.43	0
_162.0309-8.2_P	0	0	0	0	0	0
_162.031-10.55_P	277146	463622	6229.22	447517	375181	366312
_162.031-10.62_P	8895.77	73885.7	135124	25588.5	280961	0
_162.0318-1.7_P	24617.9	13879	19174	35294.9	33244.6	36045.4
_162.038-8.71_P	0	5628.08	0	7205.35	0	5503.23
_162.038-8.83_P	0	0	0	6538.11	0	0
_162.0406-0.92_N	4850.01	7997.91	4876.42	104870	169727	91911.6
_162.0411-0.82_N	4850.01	7997.91	4876.42	120012	110221	91911.6
_162.0492-7.63_P	0	0	0	11364.6	7813.19	12112.1
_162.0493-7.81_P	0	0	0	13670.5	8125.92	8084.33
_162.0547-9.98_P	14184.2	19360.6	11786.7	61666.3	70958.8	24832.3
_162.0573-7.63_P	6967.22	0	0	4733.1	5059.71	0
_162.0576-7.15_N	6803.22	12232.6	3030.39	11046.5	11970.6	9828.87
_162.0759-10.78_P	11159	9786.89	12033.7	36996.4	29522.9	30216.4
_162.076-13.89_P	0	0	0	8074.9	6411.83	5554.93
_162.0773-0.86_N	341921	402713	385815	433284	444405	211534
_162.0852-7.73_N	9499.67	14504.7	9417.7	15941.6	14835.4	5133.88
_162.0904-11.56_P	4827.13	0	64360.2	0	0	0
_162.0947-9.1_P	0	0	0	0	0	0
_162.094-9.24_P	0	0	0	0	0	0
_162.1276-7.95_P	0	0	0	0	0	0
_162.166-0.94_P	0	0	0	9579.06	12097.4	0
_162.525-11.95_P	89827.2	84245.1	48695.8	108599	68285.2	80845.5
_162.8392-0.75_N	2.16775e+06	3.221e+06	820453	18400000	16400000	16800000
_162.8392-1.99_N	57190.8	96883.7	72461.1	449622	338315	409721
_162.8392-2.17_N	43697.5	57420	51195.3	334669	309899	222428
_162.9939-3.13_N	0	0	2850.12	12501.2	14165.2	12749.3
_162.9941-3.2_N	0	3135.56	2850.12	12501.2	14254.5	12749.3
_163.0179-1.72_P	27649	20800.4	41129.7	129491	103642	120990
_163.0247-0.99_N	23006.3	32931.2	22291.8	118123	86205	133018
_163.0249-1.24_N	33197.1	45992.2	22291.8	83938.9	74145.5	50686.1
_163.034-7.1_P	0	0	0	0	0	0
_163.034-7.28_P	0	0	0	0	0	0
_163.0402-10.61_N	3.36263e+06	5.63158e+06	1.94173e+06	3.43484e+06	3.2588e+06	3.61487e+06
_163.0514-8.4_P	47849.4	86352.4	18536.5	35320.8	19209.5	47875.4
_163.0518-11.95_P	635333	1.2722e+06	609846	1.50071e+06	838312	998270
_163.0573-9.02_P	0	0	0	0	6795.31	0
_163.0613-1.25_N	21374.2	31375.4	13364.2	42124.7	41163.9	25761.6
_163.0613-1.63_N	7958.84	14690.6	19323.6	17225.7	19172.5	21024.1
_163.0613-6.64_N	218368	407524	219592	437307	344977	499970
_163.068-7.27_P	0	0	0	0	0	5325.51
_163.0766-11.79_N	9212.6	8324.2	12393	16208.7	17262.2	12133.4
_163.0864-2.75_P	0	0	3722.83	5198.39	5609.21	4339.4
_163.0864-6.83_P	0	0	0	0	0	0
_163.0974-10.15_P	5305.48	0	0	0	5287.24	0
_163.0989-9.97_P	0	0	0	0	0	4030.02
_163.1122-16.92_N	0	0	0	2945.31	0	0
_163.1274-10.62_P	5141.51	0	0	0	0	0
_163.1274-10.74_P	1.47424e+06	620265	218995	1.16094e+06	3.04445e+06	126081
_163.544-9.81_P	0	0	0	0	0	0
_163.5637-7.48_P	0	0	0	0	0	0
_163.5666-7.6_P	0	0	0	0	0	0
_163.567-9.57_P	0	5574.47	0	0	0	0
_163.5847-10.9_P	0	0	0	0	0	0
_163.6197-10.63_P	0	0	0	0	0	0
_163.9289-0.93_N	121550	154422	110042	86639.3	93643.6	77599.5
_163.988-0.81_N	103452	56027.1	150168	53767	43845.3	51569.7
_164.0115-1.68_N	0	0	0	0	0	2209.11
_164.0121-2.39_N	0	3416.29	2522.36	7458.12	5638.12	11870.2
_164.029-0.77_P	180231	260489	96411.1	440681	388741	486245
_164.0362-9.83_N	54538.8	98894.4	38636.8	270252	257613	169524
_164.0366-7.22_N	33753	41276.6	32354.3	53119.5	45761.1	45638.7
_164.0377-0.8_N	71398.6	95514.8	50263.1	948120	778916	826890
_164.0461-10.56_P	147386	162670	53667.7	143873	132457	138272
_164.0539-4.4_P	0	0	0	0	0	3716.41
_164.0577-3.31_N	0	0	0	5201.84	4272.65	4331.95
_164.0599-12_P	173992	291390	151722	495902	174223	251936
_164.061-8.04_P	0	0	0	0	0	0
_164.0619-13.01_P	33449.9	37580.9	33396.3	82766.7	67498.6	80944
_164.0701-12.03_P	21100000	31600000	12500000	24600000	19300000	27000000
_164.0705-12.11_P	159853	144562	45689.1	170895	73651.3	168793
_164.072-12.12_N	81267.1	132689	60011.7	76421.6	101272	92836.9
_164.1162-0.95_P	0	0	0	41106.9	33416.2	18681.6
_164.1453-10.22_P	19545.6	24327.8	10493.6	61327.4	46418.1	70557.7
_164.5336-11.96_P	382838	806000	253982	855914	466097	626076
_164.5337-12.04_P	0	0	0	12725.6	440594	0
_164.545-6.97_P	0	0	0	16817.9	11649.7	9372.57
_164.5608-8.58_P	0	0	0	16871.3	123069	6187.07
_164.561-7.94_P	0	0	3891.16	0	0	0
_164.5694-10.56_P	70583.5	121960	44278.1	121443	72490.7	117640
_164.5695-11.96_P	87587.4	114429	76287.1	135486	90545.3	130537
_164.5836-10.46_P	0	0	0	0	0	0
_164.8361-2.2_N	14220.2	19418.4	15473.7	91705.8	98460.6	69144.8
_164.8362-0.72_N	695023	1.01505e+06	266198	6.02363e+06	5.33428e+06	5.41845e+06
_164.8362-1.98_N	20334	31674.6	24656.4	151638	112945	125069
_164.8362-2.91_N	13293.1	13761.2	12907.3	40478.5	31272.4	24873.9
_164.909-0.74_P	0	0	0	46874.4	37353.2	26474.9
_164.9298-0.75_P	711390	364628	1.00954e+06	469506	529024	349493
_164.957-0.72_N	1.18391e+06	440291	1.15909e+06	193597	249884	118243
_164.9609-0.61_N	37543.7	447095	432732	167581	194936	118243
_164.9758-0.78_N	9578.99	7417.09	8398.1	12913.8	16021.1	11320.3
_164.9841-0.86_N	188788	106452	295670	84633.1	80419.8	111497
_164.9989-0.66_N	20487	16980.9	19690.8	23745.5	19972.4	24737
_165.0193-10.07_N	30535	37385.4	25591.5	474585	405837	511128
_165.0194-8.74_N	480664	612415	574700	1.47233e+06	1.37157e+06	1.28553e+06
_165.041-0.85_N	30639.3	38211	21468.5	243441	289736	150236
_165.0448-0.65_P	13799.8	21744.3	0	661427	659912	261346
_165.0557-11.39_N	14679	17084.5	22835.2	28059	31071.5	30041.2
_165.0676-12.02_P	121539	177813	56943.5	124387	103919	170817
_165.0919-10.17_N	13341.1	13015	5925.16	10333.8	9485.04	10384.9
_165.0919-13.48_N	0	0	0	0	0	0
_165.1021-7.23_P	6914.55	77496.3	31161.2	65901.5	95826.7	18365.4
_165.1022-7.16_P	44459.7	89829.8	31161.2	91449.4	49210.7	104432
_165.1231-5.96_P	0	0	0	0	0	0
_165.123-5.87_P	0	0	0	0	0	0
_165.1386-8.18_P	0	0	0	0	0	0
_165.1386-8.27_P	0	0	4707.83	0	0	0
_165.5417-12.09_P	160523	245546	955881	451140	1.98809e+06	128546
_165.5418-12.03_P	1.97807e+06	3.67157e+06	1.35108e+06	4.46334e+06	2.18345e+06	2.55454e+06
_165.5505-10.55_P	63694.1	273009	44781.1	297250	120370	145153
_165.5647-9.86_P	0	6631.9	0	10843	0	5093.01
_165.567-12.55_P	0	0	0	0	0	0
_165.977-0.85_N	93080.7	23429.2	152120	10830.7	14033.8	3899.14
_165.9875-0.75_P	0	17027.9	0	94403.8	90716.9	104558
_166.0171-2.84_P	0	0	0	0	3460.47	0
_166.0174-9.21_P	0	0	0	0	9475.23	0
_166.0227-8.76_N	44347.8	58903.4	55456.9	135512	132750	119203
_166.0436-9.03_N	0	0	0	0	0	0
_166.0439-2.66_N	0	0	0	0	0	0
_166.045-7.02_N	2126.05	0	0	29689	32994.9	26720.1
_166.0511-2.54_N	6623.73	6222.83	12946.3	8088.96	8663.89	6731.47
_166.0515-11.2_P	0	0	4050.06	0	0	4350.04
_166.0531-1.73_P	4264.95	0	5045.05	47680.4	50877.8	33169
_166.0532-0.84_P	466525	682739	343145	5.2581e+06	4.5967e+06	4.87287e+06
_166.0577-17.11_P	0	0	0	0	240289	0
_166.0582-1.75_P	0	0	0	8090.91	6322.59	3784.11
_166.0628-4.09_P	0	0	0	645565	831062	297528
_166.0721-3.18_P	0	0	0	0	0	0
_166.072-3.24_P	0	0	0	28576.7	9659.75	35226.2
_166.0755-10.57_P	0	0	0	0	0	0
_166.0763-10.72_P	0	0	0	0	0	0
_166.0785-10.62_P	0	0	0	6958.68	7990.98	0
_166.0853-7.3_P	491743	540685	150700	414005	589945	360456
_166.086-11.94_P	243821	291956	27640.8	161128	170404	135255
_166.086-12.02_P	513000000	750000000	304000000	591000000	463000000	652000000
_166.0875-11.62_N	0	2329.15	0	3790.8	5022.64	4779.37
_166.1218-7.52_P	57030.8	72397	38949.5	63192.9	42030.3	69344.6
_166.1326-11.11_P	88273.3	15528.3	32581.2	68783.4	283185	21585.8
_166.1432-0.15_P	0	0	0	0	0	0
_166.1588-12.52_P	0	6220.44	0	7523.07	7129.91	5547.01
_166.5491-7.27_P	0	0	0	0	0	0
_166.8606-0.78_N	0	7997.76	0	211076	182821	166143
_167.0342-8.83_N	42154.2	32666.5	74862.9	112486	105300	85356.1
_167.0362-14.12_P	0	0	10833.1	0	10213.5	0
_167.0366-2.33_P	0	0	0	0	0	0
_167.0371-7.69_P	0	0	0	0	0	0
_167.0372-1.68_P	0	0	0	390462	379660	283958
_167.0464-7.42_N	5489.06	5088.81	6165.93	7672.51	5835.06	6976.37
_167.0469-11.48_P	0	0	0	0	5742.79	5710.27
_167.0592-10.85_P	0	0	0	0	0	0
_167.0595-0.27_P	0	0	0	84000.3	0	0
_167.0596-8.43_P	0	0	0	0	0	0
_167.0597-9.26_P	0	0	4845.39	0	0	4355.26
_167.0597-9.65_P	0	5333.6	0	0	0	0
_167.0598-9.39_P	0	0	0	0	0	0
_167.0598-9.99_P	0	0	0	0	0	4709.23
_167.0658-9.78_P	0	0	0	0	164035	0
_167.0715-9.24_N	7398.29	9482.31	7997.42	8937.98	10018.7	9176.89
_167.0826-12.56_N	0	0	0	0	0	0
_167.0826-3.44_N	0	0	0	0	0	0
_167.0827-7.34_N	0	0	0	2376.8	0	0
_167.082-8.95_P	0	16283.2	0	0	0	9494.08
_167.0832-12.08_P	20190	54190.3	643376	181496	983824	201657
_167.0832-14.34_P	3798.31	0	0	0	0	0
_167.0833-9.09_P	4806.46	82135.3	17811.1	5541.6	14597.9	30457.3
_167.0835-13.61_P	0	0	3599.9	0	4149.01	0
_167.092-2.85_P	0	0	0	0	0	0
_167.1078-10.97_N	98507.3	30226.8	25058.7	621834	29750.8	25801.9
_167.1078-13.87_N	0	0	0	0	0	0
_167.1079-10.7_N	26706.8	30226.8	25058.7	33365.5	29910	25801.9
_167.1079-9.32_N	67579	17571.5	22920.7	97710	24072.3	28446.8
_167.1429-12.07_P	135350	107720	101184	170138	144701	54733.9
_167.5374-12.01_P	96972.4	125431	18923.6	170596	66172.5	118027
_167.9318-1.02_N	32693	18973	37314.7	24218.5	30562.4	15978.3
_167.9733-1.02_N	13862	13705.4	12411.5	9743.67	10207.2	7126.47
_168.0172-1.6_N	0	0	3800.31	4166.64	0	3877
_168.0276-2.22_P	0	0	0	11243.1	13838.5	8650.72
_168.0303-11.14_N	437738	485137	510484	531825	548530	519128
_168.0323-1.18_P	0	0	0	32383.5	40378.8	23672.4
_168.0376-8.89_P	0	0	0	0	0	0
_168.0451-7.07_P	0	0	0	0	0	0
_168.0531-6.82_P	0	0	0	8011.32	7194.44	5271.56
_168.053-6.69_P	0	0	0	0	0	0
_168.053-6.97_P	0	0	0	6452.64	6920.94	5850.01
_168.0593-12.18_P	0	0	0	0	0	0
_168.0594-12.43_P	0	0	0	0	0	0
_168.0598-3.72_P	0	0	0	159368	185110	112604
_168.06-4.05_P	0	0	0	205223	271017	93959.2
_168.06-4.4_P	0	0	0	651745	825084	338843
_168.0662-7.68_N	5743.62	8056.69	14143.8	5933.28	5618.6	4343.79
_168.0873-13.14_P	0	0	0	7232.98	0	0
_168.1001-7.43_P	639509	378686	307900	687073	491190	198657
_168.1031-10.71_N	62251.5	70238.9	83038.2	101537	98663.1	85050.4
_168.1173-5.81_P	0	0	0	0	0	0
_168.1174-5.98_P	0	0	0	0	0	0
_168.5361-10.55_P	81363.4	171626	56168.2	188795	98947.2	141420
_168.562-8.41_P	35145.3	28599.4	0	14677.3	0	82925.7
_168.569-12.45_P	0	0	0	0	0	0
_168.5831-10.28_P	0	6600.08	0	0	0	0
_168.5865-9.53_P	0	0	0	0	0	0
_168.5953-9.28_P	0	0	0	0	0	0
_168.5953-9.49_P	0	0	0	0	0	0
_168.8577-0.79_N	4198.54	5000.92	0	225405	210071	188759
_168.8871-0.91_N	90024.2	154703	111760	90960.2	67829.5	120424
_168.9488-0.71_N	161524	359726	28178.3	47457.4	32894.6	51106
_168.9489-0.59_N	155932	361896	28178.3	47457.4	25998	51106
_168.9816-1.46_N	8088.85	6703.18	6969.41	14076.6	51635.7	9999.01
_168.9895-9.46_N	100474	151005	117907	192295	192431	173882
_169.0101-1.47_P	0	0	5003.79	0	0	0
_169.0179-7.13_P	0	0	0	0	0	9475.2
_169.0337-7.43_N	0	0	0	2631.11	0	0
_169.0458-0.61_P	422796	605223	282580	729832	410025	827062
_169.0508-8.65_N	22182.3	40225.1	23057.7	27466.2	36775.1	35218.7
_169.0509-8.36_N	27165.8	37786.6	23057.7	58257.4	57673	60178.4
_169.0511-11.79_N	22061.7	30710.3	41656.2	34815.9	36347.3	30843.2
_169.0512-11.37_P	36830.9	35135	11695.4	40689.2	30290.8	33631.4
_169.0512-8.3_N	27165.8	34530.4	23057.7	57483.8	58264	58419.5
_169.0522-15.97_P	0	0	0	0	0	0
_169.0871-10.02_N	61350.7	66055.9	61612.2	59589.5	62448.9	55090.9
_169.0871-10.92_N	78604.2	81332.5	19066	154066	156979	161055
_169.0871-11.84_N	177114	315805	235342	165852	354493	205333
_169.0872-11.79_N	173641	307957	240005	159708	357511	205059
_169.0872-12.62_N	64281.6	75631.6	51834.2	111011	119523	76541.3
_169.0984-7.72_N	0	0	0	0	0	0
_169.0984-7.83_N	0	0	0	0	0	0
_169.1012-10.63_N	6102	0	0	0	2519.67	5440.01
_169.1051-6.51_P	0	0	0	0	0	0
_169.1235-15.74_N	0	0	0	0	0	0
_169.5361-2.33_P	0	0	0	6499.68	0	4103.69
_169.5362-2.04_P	0	0	0	0	0	0
_169.5548-11.21_P	5604.5	0	0	0	0	0
_169.5552-11.72_P	0	0	0	0	0	0
_169.5939-9.27_P	0	0	0	0	0	0
_169.594-11.33_P	0	0	0	0	0	0
_169.5942-3.32_P	18754	7235.38	4782.07	11911.8	0	9730.86
_169.8341-0.78_N	39900.3	47931.6	35633.5	166045	185749	122431
_170.0148-7.71_P	6175.6	6048.77	0	0	7940.47	0
_170.0242-4.3_P	0	0	0	0	3456.54	0
_170.0244-4.22_P	0	0	0	0	0	0
_170.0312-1.81_P	0	0	6147.67	10226.8	7573.32	4897.65
_170.0321-2.24_P	0	0	0	8963.31	4608.52	19250.2
_170.0339-9.08_P	0	0	0	11694.2	11090	18858.7
_170.0352-7.7_P	0	0	0	0	0	0
_170.0353-7.62_P	0	0	0	0	0	0
_170.0406-11.95_P	54970.6	132882	60298	142292	89699.9	91405.6
_170.0414-0.61_P	142645	204048	106627	291582	159982	249861
_170.0448-7.36_P	0	0	0	14519.4	15630.4	5491.89
_170.0449-7.26_P	0	0	0	5728.7	0	0
_170.0464-7.3_N	12622	14159.3	15019.9	31316.4	43814.1	24993.7
_170.0465-7.15_N	12622	14159.3	15019.9	31316.4	44015.8	24993.7
_170.0533-11.22_P	0	0	0	0	0	6635.51
_170.0535-10.1_P	0	0	0	0	0	0
_170.0535-11.34_P	0	0	0	0	0	0
_170.0596-0.93_P	0	0	0	0	38253.1	0
_170.0597-10.55_P	0	0	0	0	0	0
_170.0598-10.41_P	0	0	0	0	0	0
_170.0598-9.82_P	0	0	0	0	0	0
_170.0614-6.16_P	0	0	0	0	0	0
_170.0614-9.07_P	0	0	0	0	0	0
_170.0615-9.45_P	0	0	0	0	0	0
_170.0618-9.18_P	0	0	0	0	0	6448.87
_170.0618-9.3_P	4961.18	0	0	0	0	0
_170.06-9.97_P	0	0	0	0	0	0
_170.0738-12.56_N	0	0	0	0	0	0
_170.0825-8.56_N	8606.61	4758.04	5604.77	32554.2	10343.3	51123.7
_170.0828-11.52_P	208042	283793	246829	336208	248077	243611
_170.0917-1.27_P	4680.26	9940.67	0	152464	171632	110150
_170.0918-7.17_N	571293	456570	1.01908e+06	1.61683e+06	1.81136e+06	1.60301e+06
_170.0962-9.42_P	13049.4	17787	16180.5	30160.2	37791.7	31189.4
_170.1084-7.94_N	0	0	0	0	0	0
_170.1085-8.11_N	0	0	0	0	0	0
_170.1538-9.3_P	310736	348711	292124	336067	280356	250928
_170.5146-1.71_P	0	0	0	13959.2	0	10723.8
_170.5307-11.91_P	0	0	0	0	0	31860.5
_170.5337-11.37_P	158548	110651	38827.7	115794	115187	125677
_170.5396-11.93_P	118308	339899	82834.9	417443	177630	169555
_170.5663-6.18_P	0	0	0	0	0	0
_170.5665-6.25_P	0	0	0	4968.37	0	0
_170.5665-9.44_P	0	0	0	0	0	0
_170.5721-8.41_P	0	0	0	16225.7	0	16828.7
_170.5748-11.01_P	0	0	0	0	0	0
_170.5749-10.9_P	0	0	0	0	0	0
_170.575-10.01_P	0	0	0	0	0	0
_170.575-10.79_P	0	0	0	0	0	0
_170.575-8.51_P	0	0	0	0	0	0
_170.575-9.89_P	0	0	3951.4	0	0	0
_170.5929-11.29_P	0	0	0	0	0	0
_170.854-0.74_P	0	0	0	26393.9	18923.6	26640.5
_170.8549-0.77_N	0	0	0	93446.2	86574.8	75320.9
_170.9444-0.7_N	400339	824464	563761	2132806	2.26847e+06	1.87574e+06
_170.9855-11.65_N	0	3351.63	3084.22	14403.9	9309.88	8875.27
_170.987-0.8_N	83704.9	52956.5	187168	26977.4	92927.5	29747.7
_170.9973-0.88_N	31661.2	47963.3	732561	39300.8	33750.6	37385.7
_171.012-8.03_N	151337	185317	217152	611915	678948	276633
_171.029-3.75_N	23247.5	30479.8	29375.5	51591.3	47065.8	39568.6
_171.0385-11.95_P	688668	1.48542e+06	583281	1.69872e+06	900799	1.03688e+06
_171.0664-8.53_N	119775	182132	140111	810552	788793	793908
_171.0664-9.42_N	8.54433e+06	12000000	10500000	16000000	17900000	9.42118e+06
_171.0664-9.53_N	8557984	11100000	10500000	86363.5	11000000	8639801
_171.0724-10.39_P	0	0	0	0	0	0
_171.0725-8.63_P	114997	34875.7	17403.7	74298.6	135064	38219.9
_171.0748-1.42_P	46197.5	64161.6	43800.6	37978	42563.1	48537.6
_171.0776-1.28_N	29608.4	42158	18814.4	50727.9	30771.3	14839.6
_171.0871-6.61_P	0	0	0	0	0	0
_171.0874-4.86_P	0	0	0	0	0	0
_171.0875-6.81_P	0	0	0	0	0	0
_171.0904-8.01_P	0	0	0	0	0	0
_171.0908-8.12_P	0	0	0	0	0	0
_171.0908-8.72_P	5814.98	0	0	0	0	0
_171.0912-9.12_P	0	0	0	0	0	0
_171.1028-10.48_N	204254	364839	350566	458869	269255	663388
_171.1028-10.54_N	201992	355323	354090	322173	273715	672674
_171.1028-11.24_N	133729	163842	161985	164816	165096	160168
_171.1028-9.59_N	58248.8	73417.2	51714.8	65224	62568.5	56025.5
_171.1127-11.6_P	0	0	0	15579	0	11203.3
_171.1254-9.41_P	107466	25387	4089.28	80819	188144	0
_171.5301-9.65_P	0	0	0	0	0	0
_171.5336-1.71_P	0	0	0	21607.2	12886.5	17860.9
_171.5527-7.58_P	0	0	3974.81	10597.5	10432.5	4207
_171.5527-7.84_P	0	0	0	0	0	0
_171.5527-7.95_P	0	0	0	0	0	0
_171.5529-10.34_P	0	0	0	0	0	0
_171.5533-10.21_P	0	0	0	0	0	0
_171.5647-9.41_P	106383	108588	47124.7	174028	61401	238373
_171.5777-10.51_P	0	0	0	0	0	0
_171.5782-6.43_P	0	0	0	0	0	0
_171.5815-8.25_P	5432.15	0	0	7024.74	0	10999.8
_171.5885-11.59_P	10306.6	7258.32	0	56735	0	55435.3
_171.8889-0.89_N	10291.6	31258.6	10628	91246.3	93863.7	95588.8
_171.9776-11.6_P	10746.1	7009.8	0	14637.2	9583.93	17531.2
_172.0065-8.53_P	0	0	0	0	5022.35	0
_172.006-8.66_P	0	0	0	0	0	0
_172.0183-1.7_P	171706	123755	201255	240061	237697	269503
_172.0383-11.96_P	273939	777352	194296	938484	372556	460311
_172.0455-12.03_P	197113	359345	151216	543242	217973	313115
_172.0577-10.55_P	175197	333996	159046	457171	220017	245682
_172.0585-0.74_P	22211.1	26006.5	16964.7	92134.6	49601.4	95169
_172.0616-7.8_N	50108.7	54021	108348	50448.1	45756.4	32093.4
_172.069-7.32_P	0	0	0	0	4382.06	9116.19
_172.0697-8.52_N	14280.6	15165.4	12505.7	77874.7	72925.7	67488.7
_172.0709-7.6_P	0	0	0	23927.7	11720.7	0
_172.0715-7.74_P	0	0	0	0	0	0
_172.0715-8.28_P	0	0	0	0	0	0
_172.0716-1.7_P	0	0	0	48767.4	61862.4	17622.1
_172.0813-8.42_P	43919.9	35293.9	33580.5	126392	78064.6	104923
_172.0818-1.14_P	0	0	0	65794.6	64779.5	55130.8
_172.0824-4.41_P	0	0	0	66672.3	44712.6	69875.9
_172.0981-8.29_N	10700000	3.57724e+06	2.37193e+06	9.48542e+06	11900000	1.16038e+06
_172.0981-9.15_N	42873.7	19079.9	12885.4	77441.3	124433	45413.2
_172.0981-9.35_N	42873.7	19079.9	10655.3	27671.3	61306.5	18928.5
_172.1108-7.71_P	0	0	0	0	0	0
_172.1118-13.17_P	0	0	0	0	0	0
_172.1119-11.48_P	0	0	0	0	0	0
_172.1119-11.53_P	0	0	0	0	0	0
_172.1119-13.25_P	0	0	0	0	0	0
_172.1119-7.85_P	0	0	0	0	0	0
_172.1213-7.27_P	113870	210358	59785.9	108316	38492.1	180277
_172.1227-4.95_P	0	0	0	200494	101689	0
_172.1331-10.43_P	520966	1.15592e+06	710900	479194	1520919	469104
_172.1331-12.08_P	15668.1	307598	177251	14488.7	185591	180833
_172.1331-12.3_P	25132.1	110342	82867.2	16093.2	79924	48342
_172.1331-12.4_P	36098.1	123259	95589.5	55405.2	145428	59805.4
_172.1331-8.46_P	71401.9	98424.6	2.09134e+06	81179.9	105247	41514.3
_172.1332-14.69_P	32114.2	69562.4	53669.2	90165.1	186336	36538.9
_172.133-9.1_P	2.76013e+06	38500000	34400000	1.19531e+06	23800000	23100000
_172.145-9.71_P	0	0	0	112344	18707.7	131638
_172.1693-12.29_P	2.12496e+06	1.37779e+06	2.47403e+06	4.22536e+06	4.13065e+06	4.08229e+06
_172.1693-12.38_P	161054	119298	308794	186191	218403	81033.6
_172.5199-9.87_P	80872.9	124502	24472.4	58246.6	51739.3	94593.7
_172.5398-11.21_P	78591.6	142591	18536.4	67006.4	28161.3	65930.9
_172.5424-6.67_P	0	0	0	0	0	0
_172.5492-7.98_P	0	0	0	8972.09	0	8762.21
_172.5492-8.51_P	0	0	0	175779	0	48930.7
_172.5493-8.56_P	0	0	0	159731	205020	48930.7
_172.5721-10.44_P	0	0	0	0	0	0
_172.5724-10.28_P	0	0	0	0	0	0
_172.5725-10.35_P	0	0	0	0	0	0
_172.5944-11.11_P	0	0	0	0	0	0
_172.8426-0.84_N	8846.94	12220.4	3141.57	181369	146407	172510
_172.8514-0.74_P	0	0	0	23170.7	23409	19060.2
_172.9412-0.68_N	104588	101941	130135	692756	113232	605678
_172.9413-0.73_N	134853	270901	186318	692756	762754	605678
_172.9772-1.73_P	467516	452249	513567	1.19853e+06	920579	1.08555e+06
_172.9914-8.13_N	4407.94	8496.9	5383.27	998448	1.92657e+06	217996
_172.9987-5.12_N	0	0	0	2470.53	0	0
_173.0083-8.01_N	9683.31	10729.7	12342.7	27936.6	32171.7	16261
_173.0275-0.81_N	177936	115158	365384	19082.6	21643.9	34233.8
_173.0363-11.94_P	91995.7	314833	84320.5	349033	134873	175511
_173.0417-11.99_P	0	0	0	0	0	0
_173.0455-2.56_N	31892.8	50364.7	23001.1	39151	37075.8	44718.2
_173.0455-6.65_N	34869.3	48257.6	35950.3	278870	337049	231962
_173.0455-6.94_N	23345.3	50255	31633.5	63805.6	58437.9	49785.1
_173.0456-7.33_N	98260	174297	93177.2	135866	128482	150275
_173.0467-12.02_P	194763	432087	141222	632566	183958	290119
_173.0568-1.33_N	9653.41	12074	4647.01	267000	134921	214871
_173.0568-1.92_N	0	3365.76	0	11959.4	12867.7	14485.9
_173.066-5.78_P	0	0	0	0	0	0
_173.0709-9.45_N	82488.8	106195	91059.8	133002	153586	86505.8
_173.0819-9.24_N	2.61246e+06	3.02096e+06	1.78604e+06	7.61714e+06	5.66357e+06	8.23901e+06
_173.0867-11.11_P	0	0	0	0	0	0
_173.0917-1.41_P	106423	156424	78265.3	158504	122903	283540
_173.0917-1.84_P	74904.9	137333	36169.1	247732	145719	297153
_173.0918-6.75_P	0	0	0	0	0	0
_173.0932-2.79_N	28463.7	31900.9	36711.3	30985.4	26022.4	34577
_173.0932-7.51_N	35637.7	56389.5	60762.7	56267	62221.3	35388.5
_173.0933-1.09_N	10887.1	10565.3	6265.63	186949	148140	117046
_173.1028-6.98_P	0	0	0	0	0	0
_173.1031-7.11_P	68649.7	53177	80519.6	178074	180782	171826
_173.11-1.69_P	6363.19	9940.77	6831.44	103236	53241.4	110629
_173.117-9.11_P	138874	1.75184e+06	1.71223e+06	84208.1	1.09082e+06	1.08204e+06
_173.1183-10.11_N	103147	102609	104144	112838	109162	101931
_173.1183-10.49_N	180612	159106	104144	255575	241776	239917
_173.1183-10.9_N	347581	604553	268135	532413	487564	490638
_173.1183-11.24_N	271063	263390	291427	532413	487564	490638
_173.1183-11.68_N	212846	199882	229476	314355	280298	215872
_173.1183-11.75_N	223416	205056	233719	279143	288424	228692
_173.1183-9.97_N	74550.7	72376	71347.4	112838	87453	80282.5
_173.1284-7.31_P	57335.3	24099.5	19162	87126.3	77871.4	82055.6
_173.1284-7.66_P	0	4999.62	4104.22	12537.7	9869.5	10303.7
_173.1284-8.72_P	4377.94	9245.76	5606.79	9402.87	7950.05	5647.96
_173.1285-7.82_P	18876.7	32687.4	11520.2	32339.8	25384.8	45877.7
_173.1285-7.93_P	0	8631.9	4968.9	12062.1	11070.2	11761.4
_173.1286-8.9_P	0	9222.08	9049.13	0	24437.1	7234.81
_173.1365-2.6_P	0	0	0	0	0	0
_173.1369-1_P	0	0	0	60235.5	41313.4	15102.9
_173.1646-7.41_P	0	0	0	15320.1	16380.6	0
_173.1647-7.3_P	0	0	0	8249.46	7099.97	12963.7
_173.4288-6.21_P	0	0	0	0	0	0
_173.4289-6.34_P	0	0	0	0	0	0
_173.5389-11.95_P	113287	267661	68270.5	239941	105674	170970
_173.5391-10.56_P	2.02238e+06	4.60484e+06	1.30167e+06	5.13633e+06	2.67036e+06	3.35333e+06
_173.5391-10.63_P	112393	109114	1.41105e+06	58785	2.34626e+06	128589
_173.5571-8.2_P	0	0	0	0	0	0
_173.5573-8.83_P	4394.93	0	0	0	0	0
_173.5653-8.61_P	0	0	0	0	29458.3	0
_173.5754-11.22_P	0	0	0	0	0	0
_173.9667-0.88_N	73487.5	76020.2	63352.5	104929	123600	92189.9
_173.985-1.7_P	60854.2	67999.4	75010	165774	96316.1	120724
_174.0192-7.55_P	0	0	0	0	0	0
_174.0193-0.78_P	0	0	0	0	0	0
_174.0241-0.81_N	457939	259164	979377	63509.1	25487.1	68777.1
_174.0408-1.96_N	9382.26	17051.3	7723.7	134953	97727.8	49894.5
_174.0443-2.06_N	6774.34	13727	6624.72	12967	64899.9	12887
_174.0448-1.93_N	8146.94	13727	7723.7	129207	95174.8	14305.3
_174.0532-9.12_P	0	0	8502.28	0	0	0
_174.056-11.3_N	126634	258015	56022.6	89636.6	75043	77739
_174.0561-11.8_N	25327.6	36935	33661.7	34218.5	20772.8	40612
_174.0576-11.16_N	133878	259400	0	89636.6	75043	77739
_174.0578-8.06_P	0	0	0	6358.44	0	0
_174.0579-10.44_N	2372.33	0	0	8351.39	11762	5870.65
_174.0579-9.24_P	0	0	0	5762.56	0	0
_174.058-9.07_P	0	0	0	0	0	0
_174.0669-5.77_P	0	0	0	0	0	0
_174.0673-2.83_P	0	0	0	0	0	0
_174.0674-10.62_P	0	0	0	0	0	0
_174.0674-10.76_P	0	0	0	5708.99	0	9764.35
_174.0772-1.68_N	2700.23	2986.95	11072.8	97517.8	128030	60290.6
_174.0773-1.34_N	3750.11	6353.72	2868.51	445868	583749	158418
_174.0872-11.79_P	0	0	0	0	0	0
_174.0872-3.99_P	0	0	0	41258.2	69658.5	0
_174.0901-8.51_P	0	0	0	0	0	4807.5
_174.0948-11.69_P	0	0	0	0	0	6373.25
_174.1125-9.01_P	9527.81	16241.7	15856.9	15044.7	13121.3	14174.9
_174.1203-9.2_P	4782.42	73074.4	149596	33093.7	94467.8	108204
_174.1231-9.24_P	0	38818.7	0	145131	170332	107543
_174.1236-2.66_P	0	0	0	29792.6	33439.5	7075.69
_174.123-9.18_P	0	38818.7	0	26827	112946	107543
_174.1487-8.82_P	230742	141908	110580	236525	237565	138821
_174.1598-0.76_P	12098	24815.9	9825.4	103275	64266	188573
_174.1852-9.37_P	0	0	0	0	4634.22	0
_174.5648-8.68_P	0	0	0	0	0	0
_174.565-9.12_P	0	0	0	6118.25	9624.71	0
_174.5773-6.63_P	0	0	0	0	0	0
_174.8398-0.85_N	11147.2	13414.7	5667.64	176868	131211	142222
_174.8487-0.72_P	0	0	0	0	0	0
_174.9561-1.6_N	17200000	16700000	18000000	18600000	19700000	16900000
_174.9636-0.78_N	269535	293122	218051	382522	641340	304387
_174.9872-8.11_N	0	0	0	42158.4	87263.6	9574.71
_174.9987-1.2_P	0	0	0	0	0	0
_175.0129-9.1_P	0	0	0	16976.7	0	15802.7
_175.0144-6.39_N	7077.19	6531.18	11446.3	9057.75	9837.03	8236.91
_175.0145-7.18_N	4034.66	6294.08	3927.66	4830.04	5387.94	5504.55
_175.018-2.8_P	0	0	0	0	0	0
_175.0218-0.79_N	435585	260127	912933	70951.4	62214.6	86420.5
_175.0248-1.32_N	9967.33	17770	9717.09	103363	99138.4	65134.3
_175.0248-1.51_N	9967.33	11197.6	15245.1	106414	96766.6	54258.2
_175.0248-3.43_N	14111.2	18340.5	13083	76025.4	94722.6	40212.9
_175.0338-1.09_P	0	0	4747.02	0	8205.62	11745.7
_175.034-1.24_P	0	0	0	0	0	0
_175.0361-1.19_N	5102.95	7256.98	2671.08	16550.3	21071.2	13038.8
_175.0475-6.38_P	0	0	0	9718.57	9437.68	10479.6
_175.051-13.15_N	0	0	0	0	0	0
_175.0612-7.93_N	86605.2	140920	83756	160164	147165	90365.9
_175.0612-8.11_N	86605.2	143787	83756	151969	154703	90365.9
_175.0613-6.84_N	22605.6	41241.7	27780.4	46501	45686	40518.9
_175.0613-7.18_N	31163.1	59408.2	31313.8	119912	127051	114604
_175.0613-7.67_N	26752.3	56369.9	28795.5	117556	144021	92795.5
_175.0724-0.88_N	21328.8	26591.6	19780.3	56987	52673.1	50398.8
_175.0764-10.91_N	0	0	0	0	2908.51	3402.45
_175.0844-7.34_P	0	0	0	0	0	0
_175.0855-8.3_P	0	0	0	0	0	5339.54
_175.085-8.16_P	0	0	0	0	0	0
_175.085-9.19_P	4735.19	8644.3	0	0	0	5574.73
_175.0863-11.14_P	22782.6	55992.1	9477.05	0	0	0
_175.0864-11.94_P	90427	184231	57734.8	120569	91900.1	138167
_175.0976-7.56_N	74735.2	80421.3	76825.2	128551	93427.6	101147
_175.0976-7.86_N	24838.5	36460.8	29196.3	41721.2	32997.4	29101.1
_175.0976-8.56_N	45940.1	89730.5	63122.4	760048	78654.4	46592.8
_175.0976-8.73_N	501473	887888	494794	744582	905974	329866
_175.0976-9.31_N	104503	99501.6	98341.5	107750	126978	69234.3
_175.0976-9.51_N	107055	79692.4	74486.7	123328	108901	80910.7
_175.1074-2.67_P	24547.5	20506.3	4942.42	16013.1	18589	52605.7
_175.1075-3.67_P	46346.8	79189.8	24128.8	104898	48846.4	129677
_175.1076-1.03_P	42107.6	49187.3	26143.3	534465	241207	344045
_175.1076-2.75_P	197966	222920	176179	243292	157270	257281
_175.1177-8.87_P	0	5910.42	0	0	0	7320.87
_175.1186-2.82_P	5466.19	0	0	0	0	4549.4
_175.1187-2.93_P	13972.8	11743.4	12552.7	24668.3	18379.4	26692.9
_175.1187-6.88_P	24403	33528.1	17364.7	23738.6	14983.4	32514.2
_175.1327-1.02_P	0	0	0	0	0	0
_175.1327-10.11_P	0	0	0	0	0	0
_175.5355-10.56_P	70433.8	178276	52618.1	145943	102615	112241
_175.5551-10.41_P	0	0	0	0	0	0
_175.5763-11.95_P	105168	293736	100216	362396	166005	203748
_175.5767-11.08_P	0	0	0	0	0	8219.15
_175.5767-12.06_P	0	0	0	10016.8	38666.5	0
_175.5847-8.88_P	0	0	0	8681.4	0	0
_175.585-9.03_P	0	0	0	0	0	0
_175.9595-0.82_N	74753.2	188617	96761.9	262754	221389	47106.8
_175.9655-0.87_N	85592.5	91465.7	78868.7	52035.8	48215	50724.8
_175.9909-2.04_N	0	0	0	0	0	0
_176.001-1.95_P	0	0	0	0	0	0
_176.0066-0.83_N	118703	108669	131122	220065	295952	164184
_176.028-1.52_N	0	0	0	3645.64	4183.41	6330.78
_176.0372-3.14_P	6915.86	0	0	0	0	0
_176.0375-1.47_P	0	0	0	0	0	0
_176.0375-1.82_P	0	0	0	0	7066.38	0
_176.0428-0.86_N	20448.9	11751.2	18349.9	132062	140913	92100.9
_176.0516-2.85_P	0	0	0	0	0	0
_176.052-10.53_P	0	0	0	14508.1	14617.8	0
_176.0525-12.55_P	0	0	0	0	0	0
_176.054-12.47_P	4312.18	0	0	0	0	0
_176.0564-0.91_N	35962.5	30632.4	29276.3	388112	406809	246351
_176.0565-1.15_N	35962.5	30632.4	29276.3	77992	116733	25310
_176.0648-8.43_P	0	0	0	0	0	0
_176.0648-9.48_P	0	5876.2	0	0	6613.8	0
_176.0719-9.36_N	0	0	0	0	0	0
_176.073-10.42_P	0	0	5256.3	0	4914.62	0
_176.0733-7.85_P	0	0	0	0	4391.25	6116.68
_176.0737-7.32_P	10581	21794.7	3884.98	5081.58	0	11965.2
_176.083-10.61_P	0	0	0	0	0	0
_176.0831-12.59_P	0	0	0	6180.82	0	6041.6
_176.0899-11.64_P	949698	865101	1.02777e+06	3.57448e+06	2.9088e+06	41018.2
_176.1009-7.58_N	6138.47	9770.95	7783.67	12441.7	10339.7	8549.03
_176.1024-5.97_P	0	0	3508.73	0	0	0
_176.1027-5.88_P	0	0	0	0	0	0
_176.1028-1.38_P	6763.32	0	0	13467.3	0	44444.8
_176.1049-2.72_P	0	0	0	0	0	3398.06
_176.1156-0.75_P	50964.8	67148.2	32431.5	97159.5	36507.2	155669
_176.128-6.44_P	132739	42817.9	26250.9	79710.9	165378	46502.4
_176.128-8.74_P	48094.3	1.7136e+06	499825	0	417440	147297
_176.5751-11.18_P	0	0	0	0	0	0
_176.5752-11.28_P	0	0	0	0	0	0
_176.5753-9.66_P	0	0	0	0	0	0
_176.5837-11.9_P	0	0	0	0	0	0
_176.5923-10.21_P	0	0	0	0	0	0
_176.5925-10.35_P	0	0	0	0	0	0
_176.6019-11.94_P	0	0	0	0	0	0
_176.602-11.86_P	0	0	0	0	0	0
_176.6079-5.92_P	0	0	0	0	0	0
_176.8371-0.83_N	65421.9	91843.2	59730.1	141952	211031	141816
_176.8928-0.8_N	114328	220127	55380.7	538198	309463	352214
_176.9524-0.63_N	110823	108521	120607	127152	129722	114098
_176.977-2.89_N	11973.9	15214.1	9959.96	14866.2	11133.6	14393.2
_176.9863-7.88_N	0	0	0	2498.16	0	0
_177.0004-1.38_N	37719.4	40935.4	45918.9	41390	34708.6	48666.7
_177.0009-0.69_N	281334	111743	254303	30960.6	686833	437310
_177.0012-0.78_N	266555	208336	242061	514579	657367	417432
_177.0026-0.85_N	281334	216807	254303	544292	686833	437310
_177.0026-0.9_N	281334	216807	254303	355921	456019	383525
_177.003-6.36_N	0	0	2395.94	0	0	0
_177.0095-7.36_N	0	2617.38	0	24557.4	27481.3	21422.5
_177.0113-6.37_N	2835.54	0	3627.39	3036.15	3462.04	2929.57
_177.0191-0.83_N	366094	210780	712933	104095	84517.1	103281
_177.0246-0.75_P	71253.1	106176	69475.6	85932.2	57399.7	87472.1
_177.0404-1.31_N	32490.9	44750.2	22754.8	161965	138959	100361
_177.0558-10.43_N	21542.1	23878.7	23640.9	42673.3	55626	29174.5
_177.0619-2.92_P	0	0	0	0	0	0
_177.0689-13.21_N	0	0	0	4734.52	3869.19	0
_177.0725-9.86_P	0	0	0	0	0	0
_177.0731-10.41_P	0	0	0	0	0	0
_177.0736-9.72_P	0	0	0	0	0	0
_177.0744-7.33_P	0	0	0	0	0	0
_177.0767-6.68_N	3990.35	5650.6	6724.03	5586.68	6527.26	7973.51
_177.0866-0.9_P	103200	135408	74944.9	122914	80034.2	166157
_177.0867-1.24_P	0	0	0	0	0	0
_177.0906-8.54_P	0	0	0	0	0	0
_177.0907-10.5_P	0	0	0	0	16029.4	0
_177.0907-9.82_P	0	19708.9	0	21686.6	0	18542
_177.0995-0.82_P	0	0	0	0	0	0
_177.102-0.82_P	0	0	0	0	0	0
_177.1121-7.94_P	42372	49024.8	39774.9	75097.8	45121	84255.2
_177.1284-10.54_N	0	0	0	0	0	0
_177.1284-11.12_N	0	0	0	0	0	0
_177.1432-11.61_P	34116.6	27329.7	4986.61	53739.4	122763	0
_177.5744-9.67_P	0	0	0	0	0	0
_177.5825-11.29_P	0	0	0	0	0	0
_177.5827-11.41_P	0	0	0	0	0	0
_177.5915-9.53_P	0	0	0	0	0	0
_177.5915-9.65_P	0	0	0	0	0	0
_178.0067-0.8_N	28524.5	46363.9	18636.7	50558.8	40599.1	51035.7
_178.0085-0.76_P	270410	433414	172106	473228	382127	523527
_178.0351-12.65_P	168799	257839	140093	249317	177025	250579
_178.0351-9.15_P	354415	356126	438931	1.10036e+06	943999	31026.1
_178.0374-7.8_N	0	0	0	0	0	0
_178.0505-2.82_P	0	0	0	0	0	0
_178.0506-5.18_P	0	0	0	0	0	0
_178.0508-9.19_P	0	0	0	0	0	0
_178.0518-9.44_P	0	0	0	0	0	0
_178.051-9.3_P	0	0	0	0	0	0
_178.0521-7.66_P	0	0	0	0	0	17361.9
_178.0522-1.46_P	0	0	0	0	0	0
_178.0526-1.25_P	0	0	0	0	0	0
_178.0528-7.78_P	0	0	0	0	0	0
_178.0624-12.65_N	0	0	0	0	0	0
_178.0641-3.08_N	0	0	0	0	0	0
_178.0643-1.12_N	0	2433.19	3100.25	4973.61	4499.36	3155.42
_178.0663-2.9_P	0	0	0	0	0	0
_178.0694-7.3_P	0	0	0	0	0	0
_178.0698-7.2_P	0	0	0	7915.33	0	8744.72
_178.0706-1.77_P	0	0	0	92449.1	117273	44195.9
_178.0779-7.3_P	0	0	0	0	0	0
_178.0781-7.43_P	0	0	0	0	0	0
_178.078-7.18_P	0	0	0	0	0	0
_178.0799-10.99_P	0	0	0	8500.91	0	0
_178.0887-6.75_P	4764.46	0	4046.23	0	5809.89	4870.39
_178.0941-9.83_P	0	0	0	0	0	0
_178.0942-8.43_P	0	0	0	0	0	0
_178.0957-11.59_P	9729.99	10534.8	6821.49	28426	0	27504.3
_178.0991-10.77_P	0	0	0	0	0	0
_178.1059-5.82_P	7394.79	3677.04	0	3934.7	4927.19	0
_178.1532-8.82_P	0	0	0	26312.1	0	19254.1
_178.5415-6.59_P	0	0	0	0	0	0
_178.5416-2.03_P	0	0	0	0	0	0
_178.5416-2.34_P	0	0	0	0	0	8312.8
_178.5605-10.77_P	0	0	0	0	0	0
_178.5606-8.48_P	0	0	7260.77	6888.42	9515.28	5525.2
_178.5608-10.91_P	0	0	0	0	5600.48	0
_178.5724-7.65_P	0	0	0	0	0	0
_178.5725-9.22_P	3929.89	0	0	0	0	0
_178.5895-9.53_P	0	0	0	0	0	0
_178.8341-0.84_N	58803	72524	55256.8	114663	183642	106388
_178.89-0.84_N	43014.7	79011.3	17001.6	185271	110681	122980
_178.9014-0.58_P	0	0	0	0	0	0
_178.9492-0.66_N	366037	399111	402569	415723	410968	364037
_178.9778-0.74_N	7.19899e+06	18500000	2.383e+06	5.47178e+06	3.31006e+06	6.8673e+06
_179.0038-2.85_N	30900.3	24502.2	51515.9	59674.1	62460.9	49674.8
_179.0047-3.2_P	0	0	0	0	0	0
_179.0079-1.12_P	0	0	0	0	0	0
_179.0157-0.87_N	107083	70826	121614	31371.1	23687.3	26074.7
_179.0163-2.79_P	21142.9	0	0	21106	7152.09	26791.1
_179.0208-5.02_N	0	0	0	0	2871.84	0
_179.0475-7.98_P	0	0	0	9883.28	8417.61	0
_179.0477-1.67_P	0	4830.93	0	0	0	0
_179.0479-7.38_P	0	0	0	0	0	0
_179.0479-8.11_P	0	0	0	5796.26	0	0
_179.0481-9.79_P	0	0	0	0	8542.98	0
_179.0715-10.31_N	10386.3	11243.9	10330.1	14932.4	13985.2	12722.4
_179.0715-10.58_N	6919.19	5880.42	10330.1	8309.8	13985.2	7828.04
_179.0715-10.7_N	7282.12	5880.42	9140.18	8309.8	13985.2	7828.04
_179.0722-7.27_P	5902.73	0	0	0	5853.25	0
_179.0725-7.44_P	0	0	0	0	7873.04	0
_179.0826-10.25_N	0	0	0	0	0	0
_179.0826-8.95_N	0	2600.56	0	2494.81	0	2035.86
_179.0826-9.41_P	0	0	0	0	0	0
_179.0828-7.21_N	0	0	0	0	2974.71	2391.72
_179.0841-7.4_P	0	0	0	0	0	3462.69
_179.0842-7.27_P	0	0	0	0	4643.98	4373.98
_179.0914-7.56_P	127703	239829	80240.5	212705	145307	255072
_179.1177-8.67_P	0	0	0	8336.78	0	4830.15
_179.1178-8.81_P	0	0	0	0	0	5276.97
_179.1277-7.39_P	37080.4	57471.5	24226.6	30356.7	18377.7	48578.2
_179.1277-7.98_P	14178.8	22584.5	19433.9	23098.6	23413	33486.4
_179.1541-8.09_P	0	0	0	0	0	0
_179.1541-8.58_P	0	0	0	0	0	0
_179.1541-8.73_P	0	0	0	0	0	0
_179.1542-7.96_P	0	0	0	0	0	0
_179.5389-7.49_P	0	0	0	0	0	0
_179.539-11.36_P	65161	116329	15338	134459	71924	82798.9
_179.5802-10.79_P	0	0	0	0	0	0
_179.5802-10.9_P	0	0	0	0	0	0
_179.5803-8.28_P	0	0	0	0	0	0
_179.5804-8.16_P	0	0	0	0	0	0
_179.9025-0.58_P	0	0	0	0	0	0
_180.0031-0.76_P	0	11288.4	0	42948.5	31909.8	39526.2
_180.0073-1.13_P	0	0	0	0	0	0
_180.0321-8.42_N	5407.74	5500.62	7927.98	104630	151328	19614.6
_180.0323-9.87_P	0	6424.51	5494.53	12434.6	11091.5	5996.24
_180.0324-10.12_P	0	0	4554.21	0	0	0
_180.0331-7.14_N	99849.4	172483	99871.4	216959	221867	202725
_180.044-10.53_P	105518	344922	0	467586	139343	191713
_180.0521-8_N	0	3915.55	2311.84	3176.07	6344.42	0
_180.0526-6.78_N	0	0	0	7727.3	8422.38	5708.13
_180.0651-10.56_P	16700000	28900000	7.41094e+06	18200000	14900000	19400000
_180.0654-10.65_P	23492.3	134975	24201.7	120980	56169.6	47645.8
_180.0701-8.44_P	280156	211524	272308	767835	553964	670161
_180.0799-1.26_P	0	0	0	140549	189635	50301.6
_180.0799-2.39_P	0	0	0	122532	163835	40978.3
_180.0806-9.78_P	311317	220926	433374	613765	603802	471924
_180.0867-12.22_P	0	0	0	0	0	0
_180.0871-2.65_P	0	0	0	7228.36	4665.44	3980.73
_180.0874-7.52_P	0	0	0	7989.88	0	9340.2
_180.0954-11.86_P	0	0	0	0	0	0
_180.0956-10.25_P	0	0	0	0	0	0
_180.0956-10.75_P	0	0	0	0	0	0
_180.0959-10.12_P	0	0	4254.96	0	0	0
_180.0995-8.27_P	1.46209e+06	3.07371e+06	2266800	562755	2.93963e+06	2382112
_180.1008-12.8_P	48669.5	20962.6	58517.8	76437.8	93063.4	50345.2
_180.101-13.39_P	75734.8	112471	49391.8	95933.2	71437.4	106471
_180.1032-12.27_N	0	0	0	6924.44	12534.8	5739.36
_180.1097-9.08_P	0	0	0	0	0	0
_180.1098-10.78_P	4115.97	0	5037.59	0	4432.52	4660.53
_180.1354-0.66_P	0	0	0	0	0	0
_180.1362-8.66_P	608898	554259	648984	670772	675448	471365
_180.1366-6.99_P	33538.7	59494.7	20767.8	48481.6	20679.3	54812.8
_180.1366-8.27_P	55206.9	58228.5	59442.7	58295	53904.7	50861.8
_180.1367-8.54_P	43865.3	78335.7	27746.6	51881.5	28022.8	69460.7
_180.1369-6.68_P	26656.3	48023.4	12577.6	37586.4	9793.2	43545.4
_180.5286-11.21_P	386079	700832	82335.2	229642	148433	248261
_180.5356-8.5_P	0	0	0	121298	0	33296.5
_180.5356-8.58_P	0	0	0	0	176098	0
_180.5647-8.93_P	0	0	0	0	4905.92	0
_180.5832-11.1_P	0	0	0	0	0	0
_180.9014-0.58_P	0	0	0	0	0	0
_180.9236-0.63_N	194315	157226	120199	123622	103266	90655.7
_180.9732-0.8_N	10100000	11000000	9.92832e+06	13500000	11900000	12800000
_180.9808-0.72_P	0	0	0	0	0	0
_181.0369-6.9_N	2144.24	2287.13	1999.7	12259.8	11795.1	11620.5
_181.0444-10.54_P	44434.8	214920	32310.5	237072	76917.8	135279
_181.0507-8.1_N	25315.5	24550.9	38364.1	400318	469260	351811
_181.0596-10.05_P	62071.7	31157.5	56867.6	110528	97291.2	94691
_181.0607-11.59_P	0	0	0	0	0	0
_181.06-11.48_P	0	0	0	0	0	0
_181.0751-11.24_P	5678.49	0	0	0	4967.42	0
_181.0963-7.77_P	0	4400.04	4161.59	9027.02	8509.56	6534.49
_181.0966-8.98_P	4015.78	0	0	0	0	0
_181.1009-6.88_P	0	0	0	0	0	0
_181.1011-12.87_P	0	0	0	0	0	0
_181.1015-8.83_P	0	0	4094.17	0	0	6548.8
_181.1334-8.78_P	0	0	0	8173.91	4492.44	10906.4
_181.1335-8.88_P	0	6637.92	0	0	0	0
_181.5546-8.57_P	0	0	0	7186.63	116326	4308.73
_181.5587-11.47_P	0	0	0	0	0	0
_181.5589-11.57_P	0	0	0	0	0	0
_181.9026-0.6_P	0	0	0	0	0	0
_181.9473-0.91_N	95143.6	84229.4	201016	58614.3	79116.7	45345.6
_181.9665-0.79_N	8261.62	4705.26	20073.5	100342	108373	69631.3
_181.9917-8.1_N	27363.1	44752.5	30174.2	580771	273109	879321
_181.9935-1.71_P	81764.7	63111.2	88941.1	146262	109026	143812
_182.0121-10.02_P	0	0	0	0	0	0
_182.0121-9.87_P	0	0	0	0	0	0
_182.0214-0.88_P	0	0	0	112812	103681	98607.6
_182.0287-7.27_N	5631.7	10473.6	5549.43	11586.7	11205.5	10415
_182.046-6.7_N	4588.62	6000.54	7162.14	15094.7	22008	13203.4
_182.047-10.08_N	5212.67	5257.76	4894.3	37095.9	38228.5	43384.8
_182.0478-0.91_P	0	6457.05	0	1.42861e+06	1.43525e+06	1.3797e+06
_182.0478-7.52_P	4072.94	0	0	5177.4	7625.57	8899.68
_182.0486-2.84_P	0	0	0	6734.35	4394.55	9333.72
_182.0535-10.61_P	0	0	0	0	0	0
_182.0575-1.42_P	0	0	0	49261.1	91189.8	34687.2
_182.0576-1.72_P	0	0	0	48866.6	48548.7	26016.5
_182.0578-2.15_P	0	0	0	105324	139504	53334.6
_182.0582-2.01_P	0	0	0	127994	151976	56154.6
_182.0683-6.74_P	0	0	0	7645.98	9634.73	6179.1
_182.0685-7.83_P	0	0	0	0	0	0
_182.0686-6.61_P	0	0	0	0	0	0
_182.0686-7.6_P	0	0	0	0	3483.07	0
_182.0698-8.56_P	0	0	0	21970.5	6937.31	14938.4
_182.0809-10.55_P	342000000	589000000	160000000	374000000	313000000	407000000
_182.0963-9.48_P	0	0	0	0	0	0
_182.103-2.53_P	5471.17	9575.97	0	106300	123265	91226.7
_182.1158-8.19_P	4.56492e+06	2.27373e+06	1.68319e+06	3.52512e+06	4.42521e+06	1.28112e+06
_182.1187-11.38_N	27254.3	37956.6	35644	34512.6	32215.4	30867.3
_182.1539-9.72_P	189626	168155	113852	102245	261580	97049
_182.154-14.81_P	0	42244.1	24506.6	5439.41	11966.4	12017.8
_182.1903-11.32_P	0	0	0	9508.12	0	0
_182.5625-7.7_P	0	0	0	0	0	0
_182.5806-11.34_P	0	0	0	0	0	5953.97
_182.5849-13.16_P	0	0	0	0	0	0
_182.6458-12.47_P	15175.7	0	0	17988.8	105860	0
_182.8344-0.76_N	0	0	0	0	0	0
_182.9021-0.61_P	106283	113362	48280	121591	70131.8	180105
_182.9211-0.61_N	139608	115822	102686	68955.8	84467.3	74934.6
_182.9675-0.64_N	6763.09	35821.1	0	0	0	0
_182.9886-10.23_N	150979	128567	279464	310224	357486	279967
_182.9955-1.83_N	0	0	3205.08	5058.85	5308.53	4256.9
_182.9961-1.32_N	8485.5	11499	10608.6	19910.9	18924.8	25500
_183.0047-11.71_N	84161.7	83392	112379	148097	198812	145111
_183.0053-1.05_N	4457.15	7148.79	4137.77	38643.9	29933.8	30719.9
_183.0157-1.7_N	0	0	2647.9	3603.64	3731.5	0
_183.016-2.26_N	2163.7	0	2767.75	8867.97	5370.85	11058
_183.0173-0.87_N	11465.7	15489	9228.55	65374.3	67829	43337.8
_183.0223-0.55_P	0	0	0	0	0	0
_183.0285-6.45_N	29178.7	31958.9	34004.1	44276.9	39155.3	48038.5
_183.0294-8.46_N	16725.9	13653.7	37465.2	50540.1	44816.8	31710.3
_183.0297-7.77_N	18366.4	29787.6	28987.5	43413.9	49611.1	40913.6
_183.0382-2.8_P	8527.16	0	0	9991.07	5926.07	12438.3
_183.0406-2.84_P	7614.85	0	0	10011.1	11664.9	6216.89
_183.0417-1.69_P	0	9376.13	0	0	9988.94	11304.7
_183.0495-1.83_N	0	0	0	0	3500.08	0
_183.0661-8.97_N	31248	39012.8	25164.8	57700.1	42492.6	32579.7
_183.0727-10.2_P	5560.26	0	0	0	0	11142
_183.0727-10.26_P	5560.26	0	0	0	0	6765.2
_183.0844-6.81_P	0	0	0	145420	207280	110781
_183.0845-3.96_P	624477	1.27087e+06	224596	1.36488e+06	813609	1.71946e+06
_183.0845-8.09_P	0	0	0	0	7868.24	231710
_183.0863-10.19_P	0	0	0	89175.1	0	0
_183.0916-6.63_P	0	0	0	0	0	0
_183.0917-13.11_P	0	0	0	7222.85	4015.89	10062
_183.0921-0.78_P	0	0	0	0	15372	0
_183.1027-10.89_N	15950	21706.5	23147.1	48008.1	28214.2	71889.2
_183.1027-11.09_N	15950	15811.6	23147.1	15768.3	17193.5	17766.2
_183.1124-6.74_P	0	3688.63	0	9746.99	10720.3	6002.19
_183.1128-11.01_P	0	0	0	0	0	0
_183.1391-12.96_N	27724	22842	30864.8	50683.2	45719.7	41173.1
_183.1487-9.8_P	0	0	0	6971.27	0	6390.85
_183.149-10.12_P	816883	1.09705e+06	813606	1093713	834207	806672
_183.5283-6.73_P	0	0	0	0	0	0
_183.5654-11.96_P	84344.8	172670	61215.5	235614	102919	120347
_183.6004-10.79_P	0	0	0	0	0	0
_183.6097-12.36_P	0	0	0	0	0	0
_183.9629-0.81_N	0	3502.2	0	40399.6	47309.3	36361.4
_184.0399-7.27_P	0	0	0	0	0	0
_184.04-7.4_P	0	0	0	0	0	0
_184.04-8.31_P	0	0	0	0	0	0
_184.0584-4.66_P	40944.4	69897.6	21440.7	47532.7	43763.9	63010.9
_184.0584-5.37_P	107193	213559	55808.7	121478	112388	171458
_184.0632-5.37_P	0	0	0	0	0	162779
_184.0805-10.36_P	0	0	0	11137.3	7165.32	10877.2
_184.0847-3.99_P	39285.6	100271	20248.7	103679	61414	126795
_184.0853-7.91_P	0	0	0	0	170369	3004.61
_184.0857-10.57_P	2700302	4.82059e+06	1.21239e+06	3.09286e+06	2.43642e+06	3329656
_184.0907-7.9_P	0	0	0	208457	178743	179813
_184.0979-1.88_N	0	0	0	0	0	0
_184.0979-9.07_N	8543.13	6547.22	6935.27	32749.4	13723	53749.5
_184.098-7.72_N	281175	58251.9	57278.1	193062	163714	23851
_184.1146-9.83_P	0	0	0	0	0	0
_184.5615-9.53_P	0	0	0	0	0	0
_184.561-9.66_P	0	0	0	0	0	0
_184.5721-11.82_P	0	0	0	0	0	0
_184.5723-11.9_P	0	0	0	0	0	0
_184.5725-11.98_P	0	0	0	0	0	0
_184.5822-10.45_P	0	0	0	0	0	4627.79
_184.5906-11.94_P	0	0	0	0	0	0
_184.5907-11.87_P	0	0	0	0	0	0
_184.8315-0.78_N	0	0	0	0	12676	13171.9
_184.9244-0.82_N	167259	147996	139783	76795.9	71735	48445.6
_184.9923-2.84_P	0	0	0	0	0	0
[truncated: 9,058 more rows]

## Sheet: Sheet 2 - Table S1
ID	MOCK_1	MOCK_2	MOCK_3	INFECTED_4	INFECTED_5	INFECTED_6
1-METHYLADENOSINE_282.1193-4.51_P	3746.48	0	0	11222.3	20541.9	25254.5
2-AMINOPHENOL_110.0603-2.26_P	288588	540764	120901	295961	126874	376534
2-HYDROXYBUTYRATE_355.0977-3.21_N	0	0	0	0	0	0
2-METHYLGLUTARATE_145.0509-7.9_N	242805	290375	252272	358644	382988	339885
2-METHYLGLUTARATE_313.0905-7.85_N	3030.78	7771.44	3236.69	13829.7	11865	16583.4
2-PHOSPHOGLYCERATE_166.9737-0.76_N	179171	46888.2	343178	23886.2	27321.3	29144.2
3-(2-HYDROXYPHENYL)PROPANOATE_147.0453-9.58_N	6832.92	15033	6408.84	32498.1	39642	22945
3-(2-HYDROXYPHENYL)PROPANOATE_165.0557-9.91_N	9240.64	9111.5	10140.9	16039.6	18264.5	22827
3-HYDROXYBENZALDEHYDE_121.0293-9.31_N	820269	918872	1.22694e+06	2.26689e+06	2.22327e+06	2.16485e+06
3-HYDROXYPHENYLACETATE_151.0397-8.84_N	14958.6	15801.6	16119.9	77435.1	39929.9	94365.2
3-METHYLGLUTACONATE_143.0351-7.73_N	45053.9	65851.7	35550.2	54160.2	45531.2	52256.8
3-METHYL-L-HISTIDINE_192.0738-0.76_P	0	0	0	15532.5	32394.5	0
3-NITRO-L-TYROSINE_227.0658-7.69_P	0	0	0	80852.3	74087.6	92336.6
4-GUANIDINOBUTANOATE_144.0772-2.01_N	4541.93	7049.46	3331.78	45716	40902.2	56904.7
4-PYRIDOXATE_206.0433-6.53_P	0	0	0	10810.4	15297.9	5426.84
5-HYDROXYLYSINE_163.1076-0.63_P	0	0	0	63339	27899.4	124726
5-HYDROXYTRYPTOPHAN_221.091-7.11_P	0	0	0	0	0	5722.46
6-CARBOXYHEXANOATE_341.1218-8.39_N	0	0	0	3990.01	3876.85	3979.84
ADENINE_134.0473-1.79_N	48296.8	64001	60529.7	153798	135235	211856
ADENINE_136.0617-1.83_P	297719	373467	281305	2.77425e+06	2.00529e+06	2.71794e+06
ADENOSINE_268.1036-6.46_P	198842	187344	203611	1.31411e+06	1.73603e+06	518847
ADENOSINE-MONOPHOSPHATE_346.0552-2.03_N	3265.72	2748.12	4296.71	12154.1	8691.38	15790.3
ALLANTOIN_157.0367-0.88_N	11999.1	12466.3	10235.9	208227	248340	141641
ALLANTOIN_193.0133-0.89_N	8892.37	0	10207.9	27531.4	21137.9	18817.3
ANSERINE_239.1149-0.83_N	0	0	0	0	0	0
ARABINOSE_185.0221-0.92_N	13433.3	26723.9	8770.24	72366.7	64774.8	55271.7
ARGININE_173.1024-0.79_N	140236	125451	87286.2	292039	101117	371374
ARGININE_175.1188-0.75_P	3.3354e+06	4.70848e+06	2.39112e+06	8963889	2.95089e+06	14300000
ARGININE_209.0803-0.81_N	16170.4	27558.1	11222.8	226594	78613.5	305639
ARGININE_241.0919-0.77_N	108639	111944	45233.2	81059.6	24523.4	82596.2
ASPARAGINE_131.0462-0.83_N	72828.6	63564	51966	101440	101641	154261
ASPARAGINE_133.0607-0.78_P	275162	303258	245411	372391	279677	415525
ASPARAGINE_155.0429-0.77_P	89081.9	118201	80906.9	196085	135944	212473
ASPARAGINE_285.0828-0.89_N	4762.68	0	6685	0	0	9519.68
ASPARTATE_132.0304-0.79_N	786309	942853	500263	1.97488e+06	2.02238e+06	2.65543e+06
ASPARTATE_156.0265-0.77_P	406008	693036	258422	1.10032e+06	837394	1.15095e+06
AZELATE_223.0736-9.89_N	11712.2	11007.7	20560	58779.9	19295.9	92506
AZELATE_375.2025-9.85_N	7482.5	4121.13	38272.6	8503.48	7635.93	19406.6
AZELATE_375.2047-9.58_N	225391	94079.7	38272.6	138078	255759	12037
AZELATE_397.1838-9.88_N	13619.4	14459	7755.64	159392	28965.3	350385
AZELATE_421.1802-9.9_P	0	0	0	0	0	0
BENZOATE_121.0294-10.15_N	165660	197757	209626	201197	208501	218984
BETAINE_235.1652-0.88_P	0	0	0	68543.1	45494	83556.9
CADAVERINE_103.1232-0.66_P	83584.4	96541.4	29971.8	579287	670599	417024
CELLOBIOSE_377.0851-0.98_N	20630.7	29343.5	24079.6	332134	105737	496765
CELLOBIOSE_387.1141-1.02_N	219366	235618	201393	577904	687894	449562
CHOLATE_407.28-11.82_N	0	0	0	14975.1	30767.6	0
CHOLATE_453.2842-11.79_N	0	0	0	10844.3	25219.2	3638.06
CITRAMALATE_147.0305-2.94_N	90395.4	154389	92454.8	185923	198383	134515
CITRATE_191.0189-2.34_N	54834	99144.8	74091.3	382955	462609	208647
CITRATE_193.0348-1.98_P	0	0	0	10132.1	9913.4	7899.41
CITRATE_210.0602-2.17_P	0	0	0	12521.1	10170.2	7589.04
CITRATE_230.9895-2.22_P	0	0	0	0	0	0
CITRATE_259.0069-2.28_N	0	3878.56	2759.2	10516.9	13444.1	6772.62
CITRULLINE_174.086-0.86_N	134002	192350	91978.5	303145	196651	339912
CITRULLINE_242.0788-0.84_N	11589.7	10264.4	13870.5	132216	82533.9	166945
CORTEXOLONE_347.221-11.37_P	0	0	0	0	0	0
CORTEXOLONE_347.2216-11.23_P	0	0	0	0	0	0
CORTEXOLONE_347.2219-11.47_P	0	0	0	0	0	0
CORTISOL_363.2158-10.42_P	0	0	0	0	0	0
CORTISOL_363.2159-10.53_P	0	0	0	0	0	0
CORTISONE_361.2002-10.62_P	0	0	0	0	0	0
CORTISONE_361.2005-10.74_P	0	0	0	0	0	0
CREATINE_166.0368-0.9_N	4536.44	7562.49	0	41414.6	36402.8	42833.7
CREATINE_297.1079-1.1_N	0	2720.36	0	0	0	0
CREATININE_249.1081-1.09_P	42937.3	44425.6	28320.5	55976.7	56378.6	77632.2
CYCLIC AMP_328.0449-6.68_N	0	0	0	10529.2	22529.9	3816.48
CYCLIC AMP_330.0591-6.54_P	0	0	0	0	0	0
CYSTATHIONINE_221.06-0.73_N	0	0	0	0	0	0
CYSTATHIONINE_223.0744-0.7_P	0	0	0	0	0	0
CYTIDINE_242.0785-1.74_N	5990.32	4604.03	7342.08	14538.6	18564.2	17260.7
CYTOSINE_112.0508-0.96_P	194477	314881	113310	1.30616e+06	1.5891e+06	797329
DEOXYCHOLATE_437.2906-13.1_N	0	0	0	0	2994.21	0
DEOXYRIBOSE-5-PHOSPHATE_231.026-0.79_N	25524.9	62575.7	23932.1	313551	153296	326298
DIHYDROOROTATE_159.04-1.24_P	0	0	0	20036.2	10734.1	46046.8
DOCOSAHEXAENOATE_395.2196-16.42_N	0	0	0	0	0	0
DOPAMINE_198.0745-3.21_N	17234.6	26398	11962.4	121936	124142	148806
ORNITHINE_155.0796-0.72_P	293835	367552	211094	182949	122278	209676
EICOSAPENTAENOATE_301.2172-16.09_N	3001.88	3395.57	0	0	3616.37	0
FUMARATE_115.0035-2.59_N	86604	98235.4	85128.7	131275	146035	147697
GALACTARATE_191.0185-0.84_N	313050	182392	369176	105997	75997.2	126974
GALACTITOL_181.0715-0.79_N	261339	220941	353132	159243	50681.5	143936
GALACTITOL_199.0368-0.85_N	59813.9	52401.9	39659.1	40363.9	28153.9	23257.4
GALACTITOL_217.0479-0.81_N	123471	94056.1	72221.2	831818	679247	660874
GLUCONATE_195.0513-0.86_N	30216.9	42746.9	27929	235593	219365	192431
GLUCURONATE_193.0346-0.85_N	38611.1	23317.1	81279.6	169742	133206	170438
GLUTAMATE_146.046-0.82_N	1.97269e+06	2.76953e+06	1.11019e+06	5.54051e+06	4.16002e+06	5.38377e+06
GLUTAMATE_148.0603-0.81_P	7.51468e+06	11600000	4.49481e+06	10600000	8.06454e+06	11900000
GLUTAMINE_127.0511-0.88_N	9870.75	12955.5	9130.01	15787.5	25592.1	15418.5
GLUTAMINE_145.062-0.81_N	201882	243731	143785	401246	308085	374019
GLUTAMINE_147.0761-0.8_P	1.53426e+06	2.40889e+06	1.19e+06	1.66192e+06	1.76907e+06	1.75737e+06
GLUTAMINE_169.0582-0.77_P	154452	214114	106782	119033	108570	122452
GLUTAMINE_181.0373-0.81_N	12435.5	6906.09	17289	29951.8	30466.6	25877.6
GLUTARYLCARNITINE_274.1293-7.24_N	0	0	2528.04	3433.02	7439.04	0
GLUTARYLCARNITINE_276.1437-7.17_P	0	0	0	27811.7	44937.8	5222.29
GLYCERATE_105.018-0.89_N	2.07699e+06	1.50893e+06	3.70831e+06	464339	566112	429546
GLYCERATE_233.0264-0.79_N	53977.7	23601.2	82109.9	101051	47100.9	116110
GLYCERATE_233.0286-0.96_N	0	6820.08	8733.07	37094.1	29010.8	50730.2
GUANIDINOACETATE_152.0234-0.84_N	6284.7	0	7974.3	37335.5	56787	18575
GUANINE_152.056-1.8_P	984540	2.1183e+06	188121	886849	553486	1.28653e+06
GUANOSINE_282.0841-6.69_N	375505	393565	619160	514513	605450	489503
GUANOSINE_284.0986-6.67_P	914931	914963	977480	1.37196e+06	1.21392e+06	1.25977e+06
GUANOSINE_318.0622-6.71_N	19134.5	23596.8	33664.4	25724.4	32119.3	25645
GULOSE_198.097-0.79_P	162562	204965	164906	880341	433920	1.20185e+06
GULOSE_225.0617-0.79_N	122353	79546.1	83472.3	282017	135721	345517
HIPPURATE_178.051-8.65_N	10649.4	21820.6	12469.1	4.06373e+06	6.44839e+06	2.23682e+06
HIPPURATE_224.0291-8.58_P	0	0	0	32183.4	0	19091.1
HISTIDINE_154.0626-0.77_N	76919.4	83889.7	52908.3	269007	111599	314653
HISTIDINE_156.0766-0.76_P	448024	718940	315391	2.29895e+06	939557	3.8172e+06
HOMOSERINE_118.0509-0.79_N	296193	306449	216650	591500	481606	610449
HYPOXANTHINE_135.0311-2.56_N	41507.2	97756.2	7210.19	872072	1.0793e+06	664522
HYPOXANTHINE_137.0457-2.53_P	252297	507529	29800.2	5.30444e+06	5.62249e+06	3.65107e+06
HYPOXANTHINE_175.002-2.48_P	26573.2	12984.7	0	10452.3	12557.4	160046
HYPOXANTHINE_293.0539-2.61_N	0	0	0	0	2784.43	2354.89
HYPOXANTHINE_295.0657-2.49_P	0	0	0	0	0	44786.5
INDOLE-3-METHYL ACETATE_190.0858-12.03_P	2.12586e+06	3.25714e+06	1.34051e+06	2.27763e+06	1.93689e+06	2.58138e+06
INOSINE_267.0732-6.65_N	318380	529039	338945	437374	364984	539197
INOSINE_269.0877-6.61_P	188081	172039	131178	308720	176436	352435
INOSINE_303.05-6.63_N	10676.2	21889.1	15760.7	16368.8	16520.7	19725.1
ISOLEUCINE_132.1018-3.19_P	5.00993e+06	8.77463e+06	2.67213e+06	55900000	44100000	55700000
KYNURENINE_207.0774-7.25_N	7321.52	14322.7	4910.46	17560.3	17061.9	12461.7
KYNURENINE_209.0919-7.19_P	83850.2	171856	17397.3	225121	219990	154933
KYNURENINE_267.0975-6.97_N	20407.4	19766.3	28872.7	19564	15641	21478.2
LEUCINE_132.1018-3.53_P	10700000	18100000	6.2583e+06	101000000	97700000	74700000
LEUCINE_198.0749-3.33_N	17234.6	26398	11962.4	114674	123149	147403
L-ORNITHINE_171.053-0.69_P	13423.7	0	0	18340.8	17208	20975.4
LYSINE_147.1126-0.64_P	1.15995e+06	1.83345e+06	617359	1.62293e+06	761552	2.0388e+06
LYSINE_169.0945-0.72_P	263311	344336	174652	580644	479238	628215
LYSINE_191.0763-0.72_P	282372	389226	221551	470053	315696	557155
MALATE_133.0144-1.2_N	351059	507064	198075	1.09825e+06	1.3592e+06	735478
MESOXALATE_256.9549-0.55_N	890139	1.44837e+06	176361	289447	107958	357241
METHIONINE_148.0436-1.77_N	124033	251348	129170	115091	53240.6	242841
METHIONINE_150.0581-1.77_P	3.14267e+06	5.5282e+06	1.72479e+06	4.19593e+06	1.49916e+06	5.27257e+06
METHIONINE_319.0762-1.88_N	2493.74	0	0	0	0	0
METHYGLUTARATE_145.051-7.81_N	1.45426e+06	2.71241e+06	1.20395e+06	5.82168e+06	4.93541e+06	6.58894e+06
METHYLMALONATE_397.0366-3.03_N	0	0	0	0	0	0
MEVALONATE_215.054-3.05_N	0	0	0	0	0	6208.96
MEVALONATE_215.054-3.19_N	0	0	0	0	0	6208.96
N,N,N-TRIMETHYLLYSINE_189.1596-0.75_P	142932	231417	57872.7	1.12571e+06	1.38188e+06	725666
N,N-DIMETHYLARGININE_201.134-1.17_N	7042.52	13543.6	4864.48	76570.3	109930	39278
N,N-DIMETHYLARGININE_203.15-1.16_P	83298.6	118693	45304.5	1.04166e+06	1.23152e+06	700988
N8-ACETYLSPERMIDINE_188.1754-0.83_P	0	0	0	184501	210808	174335
N-ACETYL CARNOSINE_267.1099-2.1_N	0	0	0	3647.1	7010.32	2922.99
N-ACETYL CARNOSINE_269.1241-2.14_P	0	0	0	18826.4	17401	0
N-ACETYLALANINE_130.0509-3.12_N	27273.2	39868.7	28061.3	80669.1	126775	59811.4
N-ACETYLALANINE_283.0907-3.08_N	0	0	0	0	0	0
N-ACETYLASPARAGINE_173.0567-1.23_N	9653.41	12074	4647.01	266578	136556	37225.3
N-ACETYLASPARAGINE_287.0515-0.94_N	0	0	0	6601.86	10715.6	12699.7
N-ACETYLASPARTATE_174.0408-1.86_N	9382.26	17051.3	7723.7	134953	97727.8	180254
N-ACETYLGLUTAMATE_188.0565-2.93_N	5674.54	6321.42	5354.02	66148.4	93568.1	43094.8
N-ACETYLGLUTAMATE_212.0528-2.85_P	0	0	0	9922.72	9933.93	13727
N-ACETYLGLYCINE_116.0352-1.37_N	94527	121547	64106.9	411324	483212	221768
N-ACETYLLEUCINE_172.0981-8.95_N	20038.4	13061.9	10735.6	77441.3	84955.4	37204.9
N-ACETYLMETHIONINE_192.0685-7.97_P	6529.69	12545.6	4688.6	17297.5	16089.2	41937.4
N-ACETYLMETHIONINE_258.0429-8.06_N	3232.2	5733.26	0	8066.47	11182.2	8711.54
N-ACETYLPHENYLALANINE_206.0822-9.41_N	565694	1.31249e+06	254872	747674	832370	751544
N-ACETYLPHENYLALANINE_208.0967-9.36_P	272270	545213	161859	398967	326863	380465
N-ACETYLPUTRESCINE_131.1178-1.17_P	48077.7	84179.5	16287.5	41062	38716.7	48252.9
N-ACETYLSERINE_146.046-1.32_N	91405	122360	32107.1	492304	535473	138713
N-ACETYLTRYPTOPHAN_245.0926-9.75_N	9723.62	30918	5518.35	15038	12340.6	13133.6
N-ACETYLTRYPTOPHAN_247.1073-9.64_P	14860.1	29465.2	0	16732.8	0	15895
N-ACETYLTRYPTOPHAN_247.1074-9.76_P	0	0	0	7973.45	13923.4	0
N-ALPHA-ACETYLLYSINE_187.1087-1.26_N	0	4222.41	0	63613.7	73202.4	37536.1
N-ALPHA-ACETYLLYSINE_189.1232-1.22_P	6869.34	7410.55	4952.03	258526	247818	248386
N-FORMYLGLYCINE_102.0195-1.11_N	62869.4	67476.9	40553.8	217907	287191	173348
OROTATE_157.0243-1.43_P	0	0	0	21822.2	37220.1	16205.5
O-SUCCINYL-HOMOSERINE_218.0669-2.42_N	0	2636.31	0	6515.9	6236.58	5861.94
OXOGLUTARATE_145.0143-1.39_N	13872.6	14985	15910.4	106206	110592	57425.8
PANTOTHENATE_218.1033-7.3_N	7089.66	5889.36	7977.56	667379	620906	742589
PANTOTHENATE_242.0994-7.34_P	0	0	0	161677	113660	0
PANTOTHENATE_242.0997-7.21_P	0	0	0	0	0	5021.42
PHENYLALANINE_164.0719-7.16_N	1.06347e+06	2.21135e+06	708577	2.26569e+06	2.4279e+06	2.38416e+06
PHENYLALANINE_166.0857-7.11_P	38500000	73100000	18200000	88000000	73700000	87300000
PHENYLALANINE_210.0773-7.14_N	0	6418.33	2651.5	8411.23	3843.5	3898.97
PHENYLALANINE_351.1324-7.12_N	3179.8	12311.3	2737.63	10342.4	14023.6	13109.2
P-HYDROXYPHENYLACETATE_151.0393-8.3_N	47262.4	46787.5	73131.4	130393	141265	111578
P-HYDROXYPHENYLACETATE_219.0281-8.48_N	2638.22	0	2988.05	7626.08	7382.67	4668.39
PROLINE_116.0707-0.95_P	7.62433e+06	12000000	4.54013e+06	54400000	29800000	68600000
PUTRESCINE_89.1077-0.65_P	26955.2	42215.3	28733.9	376718	339936	390072
PYRIDOXAL_280.0431-2.51_N	0	0	0	2573.15	0	0
PYROGLUTAMATE_128.0353-2.34_N	824988	1.42153e+06	911744	4.37698e+06	3.00872e+06	5.7674e+06
PYROGLUTAMATE_257.0778-2.29_N	0	0	0	6737.59	4331.69	13304.8
QUINATE_191.0551-0.9_N	17540.2	14392.7	26345.3	422232	60112.2	632101
QUINATE_305.0482-0.84_N	371432	221771	716944	66439	40098.6	91479.5
QUINOLINE_130.0651-7.78_P	126526	127797	160306	431744	360343	115486
RESORCINOL MONOACETATE_151.0392-10.52_N	92786.5	79847.5	160789	210744	236413	185660
SEBACATE_425.2152-10.49_N	3117.74	0	0	0	2909.16	2881.65
SERINE_104.035-0.77_N	358826	308422	176693	316703	268603	348939
SERINE_172.0231-0.76_N	510532	568268	244185	315106	183841	307824
SPERMIDINE_146.165-0.6_P	474473	57053.4	876836	1.99888e+06	2.15975e+06	2.62224e+06
SUBERATE_209.0574-9.19_N	4827.99	4793.63	3842.85	9599.63	5327.96	12504.3
SUBERATE_369.1528-9.22_N	2974.34	4344.37	0	10932.1	8098.91	15718.1
SUCCINATE_117.0195-2.93_N	1.67427e+06	2.4056e+06	1.60198e+06	2.54449e+06	2.44978e+06	2.48153e+06
SUCCINATE_257.0279-2.96_N	8734.88	12273.2	8794.23	16485.5	12691.8	12560.3
TAURINE_112.0064-0.62_P	13300000	17300000	8.33307e+06	23300000	13700000	30000000
THEOPHYLLINE_381.1036-7.99_N	0	0	0	0	0	0
THIOPURINE S-METHYLETHER_233.0124-8.16_N	0	0	0	5537.79	5190.47	0
THIOPURINE S-METHYLETHER_233.012-8.42_N	0	0	0	5537.79	5190.47	0
THYMIDINE_277.0576-7.15_N	11228.7	23357.6	9864.81	19025.9	22139.7	29003.5
THYMINE_127.0502-4.34_P	24842.6	26829.9	22194.1	245405	170201	274604
TRANS-ACONITATE_219.0143-3.93_N	0	0	0	2227.49	0	0
TREHALOSE_360.1493-0.88_P	27205.5	22611.3	29269.8	156520	49292.7	220742
TRIMETHYLAMINE N-OXIDE_151.1439-0.92_P	0	0	0	0	0	0
TRYPTOPHAN_203.0828-8.46_N	1.64604e+06	3.89988e+06	861125	1.55512e+06	973241	2.08456e+06
TRYPTOPHAN_205.0967-8.39_P	21700000	47000000	7.48539e+06	21700000	10000000	29500000
TRYPTOPHAN_249.0599-8.4_P	44633.2	57176.2	21454.3	28580.4	18769.8	23464.3
TRYPTOPHAN_249.0884-8.44_N	10191.2	27774.3	5408.13	16147.5	8240.08	12596.6
TRYPTOPHAN_655.2259-8.45_N	0	4125.23	0	0	0	0
TYROSINE_180.0667-3.99_N	442262	978664	244829	902992	723948	1.17117e+06
TYROSINE_182.081-3.96_P	6443680	12800000	2.32758e+06	13100000	8347802	17000000
TYROSINE_383.1219-4.01_N	4018.48	9238.29	0	9474.93	6285.32	15924.4
URACIL 5-CARBOXYLATE_155.01-2.9_N	3674.05	3613.58	3260.44	63833.7	84349.7	35527.8
URACIL 5-CARBOXYLATE_157.0245-2.89_P	0	0	0	35770.5	37029.9	18560.7
URACIL_111.0198-1.65_N	29646	33117.3	34267.8	2.30367e+06	2.41704e+06	4.91421e+06
URATE_167.021-2.27_N	71138.4	58533.9	162093	669608	336091	1.10702e+06
UROCANATE_137.0357-2.44_N	84547.1	117778	133722	188280	151832	241374
URSODEOXYCHOLATE_437.2904-12.16_N	0	0	0	0	3154.39	0
VANILLIN_151.0402-9.52_N	105447	98701.5	11475.9	225395	259948	223918
XANTHINE_151.0255-3.15_N	30650.7	84098.3	15387.6	3.8733e+06	4.14782e+06	3.5242e+06
XANTHOSINE_283.0681-7.06_N	8424.8	15070.4	6673.65	19079.1	19179	23608.5
XANTHURENATE_206.0447-8.12_P	0	0	0	6461.15	0	7504.22
