# Supplementary material for: Analysis of Metabolomic Reprogramming Induced by Infection with Kaposi’s Sarcoma-Associated Herpesvirus Using Untargeted Metabolomic Profiling
Source: Int J Mol Sci. 2025 Mar 28;26(7):3109. doi: 10.3390/ijms26073109 (PMC11988554; doi:10.3390/ijms26073109)
Supplement: Supplementary file 1 [file ijms-26-03109-s001.zip › Table S2.xlsx]

## Sheet: Sheet 1 - Table S2
ID	Fold Change	log2(FC)
_100.1124-6.72_P	3.1949	1.6758
_100.9172-0.74_P	3.6861	1.8821
_100.946-1.34_N	18.538	4.2124
_101.0604-7.81_N	2.0376	1.0268
_102.128-3.46_P	2.6793	1.4219
_102.128-9.08_P	3.2115	1.6833
_102.9565-1.63_N	2.2765	1.1868
_104.1355-0.85_P	13.26	3.729
_104.9536-0.84_N	2.3406	1.2269
_105.0702-8.28_P	2.1848	1.1275
_108.9017-0.78_N	24.168	4.5951
_110.5254-2.79_P	2.0507	1.0361
_110.8988-0.78_N	23.463	4.5523
_111.0814-9.25_N	2.2536	1.1722
_112.8958-0.77_N	5.6678	2.5028
_112.8959-0.73_P	3.9049	1.9653
_113.0606-7.68_N	3.2799	1.7137
_113.0606-8.06_N	2.4877	1.3148
_113.0705-7.13_P	2.2715	1.1836
_114.8932-0.74_P	3.8787	1.9556
_115.0467-11.6_P	3.0417	1.6049
_116.0715-1.35_N	6.6451	2.7323
_116.0821-1.18_P	5.7661	2.5276
_116.891-0.74_P	3.959	1.9851
_118.0745-0.95_P	5.4884	2.4564
_118.0863-8.67_P	5.3026	2.4067
_119.118-0.68_P	14.349	3.8429
_120.0902-1.34_P	5.326	2.4131
_122.0637-0.86_P	6.2763	2.6499
_122.0965-8.28_P	3.0968	1.6308
_124.9227-0.7_P	4.0689	2.0246
_124.9837-0.78_N	2.0607	1.0431
_124.9914-0.89_N	16.924	4.081
_125.0972-9.9_N	3.2353	1.6939
_126.0028-0.8_N	4.5092	2.1729
_127.0765-8.24_N	4.343	2.1187
_127.0765-8.52_N	3.7131	1.8926
_128.0102-1.17_N	3.9393	1.9779
_128.8921-0.78_N	34.726	5.118
_129.0194-2.19_N	5.7674	2.5279
_129.0387-0.82_N	3.8651	1.9505
_130.0975-1.96_P	2.3522	1.234
_130.8892-0.78_N	23.003	4.5237
_130.9522-0.78_N	5.9693	2.5776
_130.9574-0.81_N	3.2492	1.7001
_131.1291-0.75_P	3.1842	1.6709
_132.0303-0.95_N	2.758	1.4636
_132.0658-0.9_N	9.0703	3.1812
_132.8863-0.77_N	34.053	5.0897
_132.9463-0.86_N	2.9213	1.5466
_132.9542-0.82_N	2.8552	1.5136
_132.9953-0.82_N	2.0357	1.0255
_132.9953-0.9_N	2.0355	1.0254
_133.1002-3.54_P	6.2372	2.6409
_133.9918-1.1_N	2.9783	1.5745
_133.9918-1.7_N	2.3246	1.217
_134.0188-0.75_P	4.317	2.11
_134.0612-8.66_N	6.7319	2.751
_134.1055-3.28_P	7.4297	2.8933
_134.1055-3.45_P	5.6691	2.5031
_134.1056-3.14_P	9.5026	3.2483
_134.1056-3.2_P	7.3322	2.8742
_134.1056-3.55_P	6.2293	2.6391
_134.9434-0.81_N	2.9043	1.5382
_135.0119-2.02_N	14.193	3.8271
_135.0307-0.88_N	2.9896	1.5799
_136.0705-7.54_P	11.467	3.5194
_136.9837-0.62_N	2.1441	1.1004
_136.9914-1.16_N	2.6742	1.4191
_137.0244-8.56_N	3.3999	1.7655
_138.0429-2.51_P	9.3006	3.2173
_138.0561-8.37_N	10.467	3.3877
_138.9707-0.98_N	2.415	1.272
_139.0514-1.93_N	18.005	4.1703
_139.9978-0.8_N	2.5921	1.3741
_140.048-0.77_N	11.348	3.5043
_140.0777-11.61_P	4.7307	2.2421
_140.1261-3.49_P	2.8665	1.5193
_140.1432-8.41_P	2.2411	1.1642
_140.1521-3.47_P	2.0916	1.0646
_140.994-0.87_N	2.604	1.3808
_140.9945-1_N	4.9318	2.3021
_141.1583-3.47_P	2.0719	1.051
_141.1584-3.35_P	5.7676	2.528
_142.0154-8.24_N	3.812	1.9306
_142.1645-3.45_P	2.0434	1.031
_142.9155-0.8_N	4.371	2.128
_142.9815-10.66_N	2.3684	1.2439
_142.9917-0.86_N	2.5496	1.3503
_142.9934-0.98_N	3.4063	1.7682
_143.035-6.33_N	2.1344	1.0938
_143.1177-3.26_P	4.9047	2.2942
_144.0306-1.26_N	6.615	2.7257
_144.045-8.5_N	6.1802	2.6276
_144.0667-7.68_N	4.3951	2.1359
_144.1687-3.38_P	2.2338	1.1595
_144.8699-0.86_N	8.0234	3.0042
_145.0144-1.59_N	3.2762	1.712
_145.0375-2.76_N	15.014	3.9082
_145.0871-9.63_N	2.0203	1.0146
_145.1083-1.27_P	3.5749	1.8379
_146.046-1.64_N	8.3306	3.0584
_146.0598-8.39_P	3.0379	1.6031
_146.0824-1.16_N	11.415	3.5129
_146.0824-1.32_N	62.216	5.9592
_146.0923-1.18_P	4.163	2.0576
_146.1538-7.62_P	3.5347	1.8216
_146.165-1.22_P	7.5693	2.9202
_146.8669-0.84_N	8.155	3.0277
_146.9057-0.69_N	7.4884	2.9047
_147.0302-2.21_N	2.0667	1.0473
_148.1214-1.22_P	9.1076	3.1871
_148.1226-10.32_P	2.392	1.2582
_148.5494-11.6_P	2.8591	1.5155
_148.9418-0.68_N	3.1167	1.64
_149.0249-8.99_N	2.7933	1.482
_149.5208-9.12_P	2.062	1.044
_150.0767-0.79_P	5.1956	2.3773
_150.5363-8.65_P	6.3677	2.6708
_150.8868-0.79_N	20.601	4.3646
_151.0614-7.24_P	29.356	4.8756
_152.0026-0.96_N	12.055	3.5916
_152.0223-3.16_N	48.103	5.5881
_152.0289-1.26_P	27.625	4.7879
_152.031-1.26_P	24.857	4.6356
_152.0483-0.87_N	11.068	3.4683
_152.0544-1.74_P	3.4065	1.7683
_152.083-1.91_N	60.822	5.9265
_152.8841-0.79_N	20.911	4.3862
_152.9862-1.43_N	2.1844	1.1272
_153.0055-0.87_N	2.2896	1.1951
_153.0183-9.1_P	2.9581	1.5646
_154.0147-9.99_N	4.2911	2.1014
_154.0445-1.99_P	6.9203	2.7908
_154.1167-1.15_P	4.4253	2.1458
_154.1168-1.44_P	4.5198	2.1763
_154.8802-0.74_P	4.1212	2.0431
_154.8809-0.77_N	19.955	4.3187
_154.8986-0.78_N	3.0271	1.5979
_154.9657-1.33_N	3.6834	1.881
_155.0102-0.91_N	3.7397	1.9029
_155.0205-7.38_N	20.212	4.3371
_155.0257-8.02_P	3.4144	1.7716
_155.0355-8.42_N	3.2037	1.6797
_156.0291-0.77_N	5.2886	2.4029
_156.0766-1.43_P	9.5957	3.2624
_156.1018-7.23_P	4.4775	2.1627
_156.8773-0.74_P	4.5988	2.2013
_156.8776-0.78_N	13.998	3.8071
_156.8953-0.79_N	2.375	1.2479
_157.0507-7.75_N	2.3551	1.2358
_157.0508-7.92_N	4.5476	2.1851
_157.0508-8.09_N	4.0959	2.0342
_157.1531-1.43_P	4.5089	2.1728
_157.5543-11.59_P	4.0339	2.0122
_157.5671-11_P	2.6454	1.4035
_158.081-11.61_P	2.4434	1.2889
_158.0823-8.74_N	3.7823	1.9193
_158.0823-8.88_N	4.857	2.2801
_158.0824-7.95_N	2.4522	1.2941
_158.5225-8.56_P	3.584	1.8416
_158.8468-0.7_N	10.121	3.3393
_158.8745-0.74_P	5.2512	2.3927
_159.0663-8.55_N	2.4403	1.287
_159.0775-0.95_N	3.5133	1.8128
_159.0776-7.37_N	3.7365	1.9017
_159.1489-0.75_P	4.1232	2.0438
_160.0253-1.26_N	3.6044	1.8498
_160.0616-2.34_N	12.716	3.6686
_160.1077-1.38_P	14.915	3.8987
_160.1077-3.92_P	23.953	4.5821
_160.1079-1.05_P	36.452	5.1879
_160.1079-4.74_P	6.5073	2.7021
_160.5732-8.41_P	2.1668	1.1156
_160.8422-0.73_N	6.8652	2.7793
_160.9162-0.71_N	4.1532	2.0542
_160.9679-1.27_P	3.036	1.6022
_160.9852-0.69_P	28.057	4.8103
_161.0358-11.89_N	13.17	3.7192
_161.0636-1.17_P	16.335	4.0299
_161.0914-0.97_P	4.9608	2.3106
_161.0914-1.27_P	5.1501	2.3646
_161.9866-0.72_N	5.0901	2.3477
_161.9943-6.9_N	50.522	5.6588
_162.0406-0.92_N	15.779	3.9799
_162.0411-0.82_N	13.665	3.7724
_162.0547-9.98_P	2.6497	1.4059
_162.0759-10.78_P	2.0178	1.0128
_162.8392-0.75_N	6.7559	2.7561
_162.8392-1.99_N	3.8416	1.9417
_162.8392-2.17_N	4.0909	2.0324
_163.0179-1.72_P	2.5735	1.3637
_163.0247-0.99_N	3.1534	1.6569
_164.0362-9.83_N	2.8883	1.5302
_164.0377-0.8_N	8.9112	3.1556
_164.1162-0.95_P	5.9123	2.5637
_164.1453-10.22_P	2.5113	1.3285
_164.5337-12.04_P	45.662	5.5129
_164.5608-8.58_P	29.676	4.8912
_164.8361-2.2_N	3.8561	1.9472
_164.8362-0.72_N	6.8814	2.7827
_164.8362-1.98_N	3.6791	1.8794
_164.909-0.74_P	4.9365	2.3035
_165.0193-10.07_N	10.909	3.4475
_165.041-0.85_N	5.7857	2.5325
_165.0448-0.65_P	35.718	5.1586
_165.9875-0.75_P	10.565	3.4012
_166.045-7.02_N	21.537	4.4287
_166.0531-1.73_P	8.0997	3.0179
_166.0532-0.84_P	7.5321	2.9131
_166.0628-4.09_P	7.1623	2.8404
_166.072-3.24_P	8.6923	3.1197
_166.8606-0.78_N	43.652	5.448
_167.0372-1.68_P	4.3891	2.1339
_167.1078-10.97_N	3.1004	1.6324
_168.0323-1.18_P	4.8527	2.2788
_168.0598-3.72_P	4.8278	2.2714
_168.06-4.05_P	7.2955	2.867
_168.06-4.4_P	6.4219	2.683
_168.8577-0.79_N	51.381	5.6832
_168.9816-1.46_N	2.5622	1.3574
_169.0871-10.92_N	2.1201	1.0841
_169.8341-0.78_N	2.8318	1.5017
_170.0825-8.56_N	3.3425	1.7409
_170.0917-1.27_P	24.802	4.6324
_170.854-0.74_P	4.4305	2.1475
_170.8549-0.77_N	3.9951	1.9982
_170.9444-0.7_N	2.6103	1.3842
_171.0664-8.53_N	3.9412	1.9787
_171.5336-1.71_P	4.7295	2.2417
_171.5885-11.59_P	4.542	2.1833
_171.8889-0.89_N	4.3732	2.1287
_172.0585-0.74_P	2.6491	1.4055
_172.0697-8.52_N	3.7579	1.9099
_172.0709-7.6_P	3.8382	1.9404
_172.0716-1.7_P	8.7645	3.1317
_172.0818-1.14_P	3.9738	1.9905
_172.0824-4.41_P	4.712	2.2363
_172.0981-9.15_N	2.4762	1.3081
_172.1227-4.95_P	3.7582	1.9101
_172.145-9.71_P	15.923	3.9931
_172.5492-8.51_P	5.4739	2.4526
_172.5493-8.56_P	10.203	3.3509
_172.8426-0.84_N	16.672	4.0594
_172.8514-0.74_P	4.0673	2.0241
_172.9412-0.68_N	2.7817	1.476
_172.9413-0.73_N	2.5899	1.3729
_172.9914-8.13_N	133.76	7.0635
_173.0455-6.65_N	5.2527	2.3931
_173.0568-1.33_N	18.04	4.1731
_173.0819-9.24_N	2.1509	1.105
_173.0917-1.84_P	2.2391	1.1629
_173.0933-1.09_N	12.204	3.6093
_173.11-1.69_P	8.3724	3.0656
_173.1369-1_P	9.1712	3.1971
_174.0408-1.96_N	6.4755	2.695
_174.0443-2.06_N	2.7178	1.4425
_174.0448-1.93_N	6.2111	2.6348
_174.0772-1.68_N	10.461	3.3869
_174.0773-1.34_N	72.887	6.1876
_174.0872-3.99_P	3.5261	1.8181
_174.1231-9.24_P	6.8622	2.7787
_174.1236-2.66_P	11.972	3.5816
_174.123-9.18_P	4.5965	2.2005
_174.1598-0.76_P	5.8814	2.5562
_174.8398-0.85_N	11.491	3.5224
_174.9872-8.11_N	17.807	4.1544
_175.0248-1.32_N	5.474	2.4526
_175.0248-1.51_N	4.8424	2.2757
_175.0248-3.43_N	3.4641	1.7925
_175.0613-7.18_N	2.274	1.1853
_175.0613-7.67_N	2.4605	1.2989
_175.0976-8.56_N	3.2253	1.6894
_175.1076-1.03_P	7.1296	2.8338
_175.5767-12.06_P	6.3047	2.6564
_176.0428-0.86_N	4.9303	2.3017
_176.0564-0.91_N	7.7877	2.9612
_176.1028-1.38_P	4.2403	2.0842
_176.8928-0.8_N	2.5193	1.333
_177.0095-7.36_N	17.595	4.1371
_177.0404-1.31_N	3.0761	1.6211
_177.1432-11.61_P	2.2564	1.174
_178.0706-1.77_P	6.8943	2.7854
_178.1532-8.82_P	2.9247	1.5483
_178.89-0.84_N	2.493	1.3179
_180.0031-0.76_P	6.2716	2.6488
_180.0321-8.42_N	10.209	3.3517
_180.0799-1.26_P	9.1271	3.1901
_180.0799-2.39_P	9.6434	3.2695
_180.5356-8.5_P	5.5318	2.4677
_181.0507-8.1_N	9.3273	3.2215
_181.5546-8.57_P	37.555	5.2309
_181.9665-0.79_N	5.1633	2.3683
_181.9917-8.1_N	12.22	3.6111
_182.0214-0.88_P	3.7592	1.9104
_182.047-10.08_N	5.4843	2.4553
_182.0478-0.91_P	409.82	8.6789
_182.0575-1.42_P	6.0936	2.6073
_182.0576-1.72_P	5.6423	2.4963
_182.0578-2.15_P	6.7118	2.7467
_182.0582-2.01_P	7.1767	2.8433
_182.0698-8.56_P	7.2831	2.8646
_182.103-2.53_P	17.246	4.1082
_182.6458-12.47_P	4.5496	2.1857
_183.0053-1.05_N	4.7434	2.2459
_183.0173-0.87_N	3.6915	1.8842
_183.0844-6.81_P	5.0009	2.3222
_183.0845-8.09_P	34.01	5.0879
_183.9629-0.81_N	22.225	4.4741
_184.0853-7.91_P	73.879	6.2071
_184.0907-7.9_P	3.7254	1.8974
_184.0979-9.07_N	3.1019	1.6332
_185.0287-0.91_N	13.566	3.7619
_185.0468-1.14_P	9.435	3.238
_185.082-8.94_N	2.565	1.3589
_185.082-9.15_N	2.4105	1.2693
_185.9591-0.75_P	5.0603	2.3392
_185.9941-2.33_N	2.1894	1.1305
_185.9941-2.4_N	2.173	1.1197
_187.0514-8.9_N	23.511	4.5553
_187.0609-7.94_N	9.8259	3.2966
_187.0612-7.18_N	7.0516	2.818
_187.061-7.82_N	14.915	3.8987
_187.0713-1.84_P	3.1384	1.65
_187.0725-1.57_N	7.0619	2.8201
_187.0725-1.67_N	6.9624	2.7996
_187.0865-12.01_P	3.5967	1.8467
_187.0976-9.9_N	3.101	1.6327
_187.1075-2.75_P	5.1566	2.3664
_187.1439-7.65_P	4.1098	2.0391
_188.0552-2.48_P	4.4389	2.1502
_188.0564-8.41_P	2.2319	1.1582
_188.0924-4.11_N	12.858	3.6846
_188.0928-1.31_N	3.8966	1.9622
_188.0928-8.33_N	2.9807	1.5756
_188.0931-3.2_N	4.7781	2.2564
_188.1755-2.01_P	4.8986	2.2924
_189.0405-3.95_N	3.2224	1.6882
_189.0515-0.92_N	3.7518	1.9076
_189.0666-7.61_N	6.7312	2.7509
_189.0719-7.12_P	2.4423	1.2882
_189.0769-7.58_N	3.3951	1.7635
_189.0769-7.95_N	2.133	1.0929
_189.0769-8.11_N	2.6999	1.4329
_189.1015-9.03_P	2.0555	1.0395
_189.1231-1.65_P	7.8714	2.9766
_189.1344-0.89_P	5.6434	2.4966
_189.1345-0.84_P	5.5364	2.4689
_189.99-0.75_N	3.3082	1.726
_190.0355-1.43_N	6.3412	2.6648
_190.0735-0.91_N	4.3739	2.1289
_190.1159-1.01_P	6.2119	2.635
_190.1182-1.03_P	3.8863	1.9584
_190.9115-0.7_P	4.2814	2.0981
_191.1245-0.84_P	41.643	5.38
_191.1585-12.46_P	4.7752	2.2556
_191.9713-1.71_P	3.4308	1.7786
_191.9849-0.8_N	2.8122	1.4917
_192.0236-0.79_P	2.1556	1.1081
_192.0315-0.98_P	2.7172	1.4421
_192.0336-1.29_N	11.293	3.4974
_192.0502-1_P	7.7449	2.9532
_192.0667-9.34_N	30.467	4.9292
_192.0866-2.07_P	8.0265	3.0048
_193.0345-0.7_P	4.4385	2.1501
_193.063-8.6_P	34.248	5.098
_193.0675-6.18_P	2.6874	1.4262
_193.0715-6.44_P	11.204	3.486
_193.5653-8.5_P	5.2343	2.388
_193.5834-11.59_P	6.045	2.5957
_193.8156-0.83_N	5.5242	2.4658
_194.0479-1.15_P	4.8633	2.2819
_194.081-11.84_P	2.6448	1.4031
_194.0822-6.46_N	10.721	3.4224
_194.9252-1.87_N	11.443	3.5165
_194.9836-10.62_N	2.1145	1.0803
_195.1114-7.39_P	8.2613	3.0464
_195.8109-1.92_N	12.669	3.6632
_195.8109-2.32_N	9.6463	3.27
_195.811-0.77_N	6.3177	2.6594
_195.811-0.82_N	5.4454	2.445
_196.0383-1.07_P	8.3191	3.0564
_196.038-8.67_P	6.2953	2.6543
_196.0692-4_P	3.4165	1.7725
_196.885-1.95_N	2.4036	1.2652
_197.0079-9.1_P	2.3072	1.2062
_197.0663-7.9_P	8.4345	3.0763
_197.0678-4.94_N	6.482	2.6964
_197.0819-9.91_N	2.4558	1.2962
_197.1004-6.41_P	3.2587	1.7043
_197.8079-0.82_N	5.4625	2.4496
_197.8079-1.91_N	15.1	3.9165
_198.1136-10.21_N	2.007	1.0051
_198.1136-10.43_N	3.0717	1.6191
_199.0071-7.59_N	5.7692	2.5284
_199.0094-0.98_N	7.1012	2.8281
_199.0602-7.7_N	2.4971	1.3202
_199.0603-8.03_N	2.2783	1.1879
_199.0689-1.73_P	5.6729	2.5041
_199.0725-4.5_N	2.1821	1.1257
_199.0976-8.71_N	2.3938	1.2593
_199.1083-11.59_P	3.2758	1.7118
_199.805-0.82_N	5.6479	2.4977
_199.805-0.87_N	5.5042	2.4605
_199.805-1.98_N	13.522	3.7573
_199.8051-2.25_N	7.298	2.8675
_200.0149-1.02_P	3.7463	1.9055
_200.0592-6.69_N	4.2364	2.0828
_200.0673-1.16_N	15.306	3.936
_200.55-10.84_P	2.3178	1.2128
_200.5835-8.41_P	2.9077	1.5399
_201.0043-7.54_N	4.8561	2.2798
_201.0526-0.97_N	3.2607	1.7052
_201.0769-7.83_N	3.1355	1.6487
_201.8021-0.81_N	5.8238	2.542
_202.0721-8.49_N	2.5489	1.3499
_202.0819-1.13_P	5.775	2.5298
_202.1085-8.66_N	3.0744	1.6203
_202.1085-9.04_N	2.5112	1.3284
_203.0561-7.68_N	3.4044	1.7674
_203.0562-8.49_N	2.0283	1.0202
_203.0566-8_N	5.6089	2.4877
_203.1149-1.43_P	2.7613	1.4653
_203.1387-1.91_P	5.7243	2.5171
_203.1387-2.79_P	5.4743	2.4527
_203.1388-2.86_P	5.2387	2.3892
_203.1491-9.08_P	6.8368	2.7733
_203.2227-0.64_P	13.068	3.708
_203.2229-0.56_P	10.319	3.3673
_203.7989-0.81_N	4.805	2.2645
_204.0047-0.8_N	3.4045	1.7675
_204.0862-7.48_N	25.496	4.6722
_204.0974-1.45_P	6.9273	2.7923
_204.1411-2.87_P	4.709	2.2354
_205.0819-0.96_P	3.2533	1.7019
_205.1066-8.55_P	3.4831	1.8004
_205.1544-0.76_P	8.6999	3.121
_205.1545-13.85_P	2.702	1.434
_206.001-0.78_N	2.5538	1.3526
_206.1385-1_P	4.619	2.2076
_207.0058-0.85_N	2.3497	1.2325
_207.0124-9.39_N	4.5018	2.1705
_207.0507-0.72_P	3.9389	1.9778
_207.0874-7.3_N	2.6302	1.3952
_207.102-10.17_P	2.7845	1.4774
_208.0616-8.11_N	29.405	4.878
_208.0617-8.28_N	7.9213	2.9857
_208.0814-1.69_P	10.117	3.3386
_208.0863-0.66_P	4.1062	2.0378
_208.8452-0.77_N	32.743	5.0331
_208.9341-0.76_N	4.0157	2.0057
_208.9746-1.96_N	2.3982	1.262
_209.0455-9.24_N	2.4264	1.2788
_209.0556-1.74_P	48.334	5.595
_209.0922-4.69_P	4.2053	2.0722
_209.1381-13.82_P	3.9158	1.9693
_210.007-1_N	7.7348	2.9514
_210.0759-12.1_P	32.014	5.0006
_210.076-1.79_P	13.57	3.7624
_210.0837-6.75_P	3.5763	1.8385
_210.8423-0.77_N	35.095	5.1332
_210.9314-0.79_N	4.222	2.0779
_211.0612-7.9_N	5.0275	2.3298
_211.0719-6.63_N	16.826	4.0726
_211.078-0.79_N	10.989	3.458
_211.0816-8.02_P	9.3757	3.2289
_211.0976-10.82_N	35.939	5.1675
_211.0976-11.06_N	4.0717	2.0256
_211.0976-11.14_N	16.787	4.0693
_211.1074-7.09_P	14.799	3.8874
_212.0211-0.82_N	4.7461	2.2467
_212.0563-10.78_N	10.248	3.3573
_212.0677-6.82_P	28.225	4.8189
_212.0681-7.25_P	2.9593	1.5652
_212.0878-8.05_N	320.5	8.3242
_212.1024-1.47_P	15.994	3.9995
_212.1025-1.7_P	4.4787	2.1631
_212.1025-1.78_P	12.571	3.6521
_212.1026-1.31_P	3.9504	1.982
_212.1277-10.64_P	2.303	1.2035
_212.1483-9.02_P	3.6848	1.8816
_212.8388-0.74_P	4.2431	2.0851
_212.8393-0.77_N	33.052	5.0467
_212.886-0.73_N	3.9602	1.9856
_212.9591-1.7_P	5.2391	2.3893
_213.0766-8.55_N	2.3095	1.2076
_213.0871-6.59_P	24.165	4.5948
_213.088-7.34_N	2.6743	1.4191
_213.853-0.85_N	2.284	1.1915
_213.9638-8.87_N	2.0867	1.0612
_214.0819-1.02_P	4.3926	2.1351
_214.1005-8.4_P	2.0757	1.0536
_214.583-9.12_P	2.5315	1.34
_214.8358-0.74_P	4.0929	2.0331
_214.8364-0.77_N	29.312	4.8734
_214.9874-1.7_P	2.6168	1.3878
_215.0674-1.02_N	20.18	4.3349
_215.0827-8.92_N	4.7935	2.2611
_215.1031-7.18_P	4.525	2.1779
_215.1035-6.4_N	6.3585	2.6687
_215.1035-6.88_N	5.2785	2.4001
_215.1287-11.1_N	2.9775	1.5741
_215.1389-7.36_P	4.7369	2.244
_215.5783-11.6_P	5.7054	2.5123
_216.0146-0.74_P	5.7153	2.5148
_216.042-8.49_P	12	3.585
_216.0819-11.6_P	4.752	2.2485
_216.0848-7.68_P	17.607	4.1381
_216.0863-1.02_P	3.8122	1.9306
_216.0876-6.51_N	10.968	3.4552
_216.0982-1.1_P	4.8262	2.2709
_216.8332-0.74_P	4.2	2.0704
_216.9091-1.92_N	9.2097	3.2031
_217.0681-1.24_P	4.4528	2.1547
_217.0828-1.46_N	2.2888	1.1946
_217.0964-10.84_P	3.1842	1.671
_217.1292-1.12_P	6.6123	2.7251
_217.1293-2.05_P	5.7952	2.5348
_217.1545-7.16_P	2.3326	1.222
_217.163-6.72_P	11.694	3.5477
_218.0453-5.53_P	4.2907	2.1012
_218.0457-10.49_N	5.6854	2.5073
_218.0668-1.69_N	7.3386	2.8755
_218.0669-1.27_N	14.275	3.8354
_218.1012-6.38_P	3.7702	1.9147
_218.1172-0.84_P	4.9794	2.316
_218.9832-0.63_P	2.2304	1.1573
_219.0139-3.1_N	83.962	6.3917
_219.045-0.87_N	10.905	3.4469
_219.0452-0.81_N	8.6304	3.1094
_219.0762-10.97_P	5.7218	2.5165
_219.0872-7.89_N	2.8425	1.5071
_219.17-14.94_P	2.7481	1.4584
_220.0637-8.33_N	8.486	3.0851
_220.0819-1.37_P	4.6974	2.2319
_220.0979-9.99_N	18.608	4.2179
_221.0585-10.53_N	11.089	3.4711
_221.0589-1.28_N	13.87	3.7939
_221.0818-12.08_N	11.717	3.5506
_222.0417-6.57_N	8.3251	3.0575
_222.0426-2.87_N	20.162	4.3336
_222.0772-9.07_N	18.194	4.1854
_222.077-8.16_N	26.078	4.7047
_222.0779-7.2_N	15.107	3.9171
_222.0884-10.19_P	2.2468	1.1679
_222.8675-0.74_P	3.8662	1.9509
_222.9837-2.8_P	2.0084	1.006
_223.0947-0.96_N	8.1638	3.0292
_223.1439-7.42_P	2.0019	1.0013
_224.0233-1.64_N	7.608	2.9275
_224.8189-0.81_N	63.461	5.9878
_224.8646-0.74_P	3.7757	1.9167
_225.0518-6.38_N	10.276	3.3613
_225.0881-7.43_N	11.622	3.5388
_225.1228-1.11_P	4.847	2.2771
_225.9863-0.81_N	2.1542	1.1072
_226.0688-2.28_P	6.9922	2.8057
_226.0689-2.03_P	4.1773	2.0626
_226.0701-8.55_N	3.8898	1.9597
_226.0702-8.16_P	2.9507	1.561
_226.0704-8.07_P	5.4769	2.4533
_226.0822-0.79_P	2.5256	1.3366
_226.1547-6.66_P	2.5342	1.3415
_226.5838-8.72_P	3.6237	1.8575
_226.8162-0.77_N	3.8694	1.9521
_227.0384-9.15_N	5.4451	2.4449
_227.1036-7.87_N	2.0678	1.0481
_227.1149-1.19_N	7.0639	2.8205
_227.1288-11.23_N	6.701	2.7444
_227.1401-8.37_N	2.1046	1.0735
_227.9833-0.82_N	2.1332	1.093
_227.9972-7.4_N	8.9031	3.1543
_228.0489-1.38_N	2.8119	1.4916
_228.0977-1.16_P	3.7553	1.9089
_228.1311-10.77_P	5.2948	2.4046
_228.1602-10.61_N	2.0179	1.0129
_228.8131-0.76_N	4.382	2.1316
_228.9028-0.78_N	5.3105	2.4089
_229.0486-0.9_N	3.8182	1.9329
_229.0713-8.85_N	2.087	1.0615
_229.071-8.15_N	4.063	2.0225
_229.1178-1.38_P	4.2639	2.0922
_229.1179-1.48_P	9.0876	3.1839
_229.118-1.79_P	11.241	3.4907
_229.1181-1.22_P	6.2116	2.635
_229.119-7.78_N	9.2464	3.2089
_229.1292-1.19_P	6.3513	2.667
_229.1294-2.92_P	3.0568	1.612
_229.1543-6.87_P	9.2996	3.2172
_229.1543-8.02_P	3.9058	1.9656
_229.1544-8.27_P	3.381	1.7575
_230.0767-1.69_P	3.9621	1.9863
_230.1115-3.75_P	3.7943	1.9238
_230.6801-10.3_P	2.5497	1.3503
_230.6801-9.76_P	2.306	1.2054
_230.8107-0.79_N	4.7945	2.2614
_230.8996-0.78_N	4.871	2.2842
_230.9965-8.56_N	12.691	3.6658
_230.9965-8.64_N	12.691	3.6658
_231.0871-9.1_N	3.3509	1.7446
_231.1453-1.02_P	6.8877	2.784
_231.1702-0.75_P	5.7631	2.5268
_231.17-8.3_P	2.5217	1.3344
_232.092-1.03_P	7.894	2.9808
_232.092-1.17_P	4.6527	2.2181
_232.1731-10.9_P	10.418	3.3811
_232.897-0.72_N	4.6223	2.2086
_232.9854-9.07_P	6.017	2.589
_233.0124-7.38_N	9.6208	3.2662
_233.1028-8.54_N	5.699	2.5107
_233.1028-8.59_N	6.9991	2.8072
_233.5791-8.71_P	3.9386	1.9777
_234.1345-1.69_N	6.2375	2.641
_234.206-12.19_P	2.0277	1.0199
_234.8477-0.76_N	4.3348	2.116
_234.8934-0.74_P	105.74	6.7244
_235.046-1.42_N	2.7954	1.4831
_235.0609-10.09_N	6.9736	2.8019
_235.0609-9.95_N	3.3905	1.7615
_235.061-10.62_N	14.91	3.8982
_235.1701-13.15_N	2.321	1.2148
_236.0942-9.52_N	2.3789	1.2503
_236.0947-8.59_N	4.1391	2.0493
_236.8451-0.78_N	31.689	4.9859
_236.8915-0.74_P	4.1505	2.0533
_237.0764-9.98_N	5.3215	2.4118
_237.0765-9.9_N	9.9905	3.3206
_237.0866-5.06_P	10.565	3.4012
_237.0867-9.55_P	2.9253	1.5486
_237.0869-3.81_P	6.4104	2.6804
_237.1105-11.98_N	2.266	1.1801
_237.1228-7.88_P	12.405	3.6329
_237.2253-16.34_P	2.8321	1.5019
_238.1067-7.23_P	11.145	3.4784
_238.1068-7.67_P	8.2372	3.0422
_238.107-9.49_P	2.4208	1.2755
_238.8415-0.74_P	4.28	2.0976
_238.8421-0.76_N	4.2533	2.0886
_238.8908-1.82_N	4.3143	2.1091
_238.9315-0.75_N	2.8915	1.5318
_239.0537-8.59_N	3.3258	1.7337
_239.0585-8.52_N	2.2464	1.1676
_239.1055-1.74_P	12.115	3.5988
_239.1385-9.02_P	2.8097	1.4904
_239.6853-10.03_P	2.2107	1.1445
_239.6853-10.91_P	2.585	1.3701
_239.6854-9.74_P	2.0782	1.0553
_239.9243-0.77_N	5.4351	2.4423
_239.9972-8.53_N	11.515	3.5254
_240.0862-4.35_P	3.9353	1.9765
_240.1602-11.67_N	7.2037	2.8487
_240.8384-0.74_P	3.9782	1.9921
_240.9284-0.73_N	2.7248	1.4461
_241.0537-9.88_N	5.6431	2.4965
_241.058-10.98_P	4.9435	2.3055
_241.0702-8.16_N	3.864	1.9501
_241.0705-8.28_N	4.6732	2.2244
_241.0852-8.21_N	3.2745	1.7113
_241.1073-10.32_N	2.0341	1.0244
_241.1078-9.87_N	3.4838	1.8007
_241.1193-8.7_N	2.3598	1.2386
_241.1193-8.75_N	2.3598	1.2386
_241.1193-8.82_N	2.3598	1.2386
_241.1542-6.41_P	10.522	3.3954
_241.1542-6.52_P	10.433	3.383
_242.0783-0.87_P	4.1161	2.0413
_242.1132-1.74_P	8.3091	3.0547
_242.1303-12.22_P	2.6967	1.4312
_242.1745-11.62_P	17.135	4.0989
_243.0619-3.55_N	2.2995	1.2013
_243.1235-10.69_N	8.7693	3.1325
_244.0267-7.83_N	4.5238	2.1775
_244.0696-3.54_N	4.8842	2.2881
_244.0747-8.46_N	5.9914	2.5829
_244.1177-6.96_P	4.1354	2.048
_244.2014-7.12_P	4.8901	2.2899
_244.877-0.8_N	8.1485	3.0265
_245.0429-0.86_N	10.345	3.3708
_245.0776-1.7_N	4.3983	2.1369
_245.1492-7.31_P	3.4141	1.7715
_245.1494-7.49_P	8.8312	3.1426
_245.1497-2.96_P	7.0722	2.8222
_246.1082-1.21_P	7.6957	2.944
_246.1082-1.29_P	7.9267	2.9867
_246.1328-2.12_P	7.0212	2.8117
_246.1332-2.87_P	4.104	2.037
_246.8736-0.83_N	12.468	3.6402
_247.0426-8.52_N	14.37	3.845
_247.0427-8.84_N	24.278	4.6016
_247.0931-1.67_P	6.4446	2.6881
_247.1071-9.19_P	4.4305	2.1475
_247.9843-2.31_N	5.5356	2.4687
_247.9844-2.43_N	5.5356	2.4687
_248.055-9.52_N	4.3789	2.1306
_248.0897-0.63_P	4.2365	2.0829
_248.1482-8.55_P	5.6099	2.488
_248.8701-0.74_P	4.0175	2.0063
_249.032-10.36_N	2.8333	1.5025
_249.0616-4.01_N	2.9011	1.5366
_249.0619-6.74_N	3.1472	1.6541
_249.0958-6.53_P	4.0372	2.0134
_250.0192-6.99_N	4.1276	2.0453
_250.0928-0.91_N	73.044	6.1907
_250.2009-6.71_P	3.0423	1.6051
_250.8676-0.74_P	3.8249	1.9354
_251.0771-6.57_P	8.1253	3.0224
_251.0957-10.74_N	2.399	1.2624
_251.1384-8.37_P	4.6541	2.2185
_252.0877-8.38_N	6.5444	2.7103
_252.1104-9.84_P	9.6433	3.2695
_252.1702-11.78_P	7.3616	2.88
_252.17-12.12_P	6.1103	2.6113
_254.1358-11.59_P	3.1941	1.6754
_254.9413-0.62_P	15.424	3.9471
_255.0468-7.59_N	9.4579	3.2415
_255.0469-7.08_N	5.7335	2.5194
_255.0643-12.29_N	13.65	3.7708
_255.0644-8.41_N	3.2754	1.7117
_255.0694-10.49_N	4.4043	2.1389
_255.0713-9.88_N	2.5708	1.3622
_255.1027-7.17_N	11.42	3.5135
_255.1349-9.2_N	7.5034	2.9075
_255.8219-1.88_N	10.714	3.4215
_255.8219-1.97_N	10.949	3.4527
_256.0592-9.23_N	15.93	3.9936
_256.1652-7.2_P	11.62	3.5385
_257.0645-8.22_N	2.5663	1.3597
_257.0777-7.03_N	16.223	4.02
_257.0779-6.8_N	11.124	3.4756
_257.1374-10.32_P	2.1868	1.1288
_257.8189-2.37_N	3.9383	1.9776
_257.819-1.86_N	10.166	3.3456
_257.819-1.99_N	10.255	3.3582
_257.9688-8.09_N	11.356	3.5054
_257.993-2.4_N	2.4851	1.3133
_258.0075-7.5_N	10.703	3.42
_258.0552-0.86_N	7.6268	2.9311
_258.1055-8.4_P	3.3203	1.7313
_258.1708-9.48_N	2.3805	1.2512
_259.8159-1.92_N	8.6521	3.113
_260.0231-5.11_N	17.406	4.1215
_260.0449-3.56_N	4.5096	2.173
_260.0451-3.17_N	4.2394	2.0839
_260.9802-0.76_N	4.3033	2.1054
_261.0868-10.84_P	3.073	1.6197
_261.0873-8.81_N	11.07	3.4686
_261.088-8.51_N	2.2061	1.1415
_261.1224-8.21_P	8.1554	3.0278
_261.1443-8.55_P	7.0367	2.8149
_261.1809-10.02_P	2.8769	1.5245
_261.1945-13.42_P	3.4556	1.7889
_262.0014-1.32_N	5.5525	2.4731
_262.033-7.83_N	7.5498	2.9164
_262.0376-5.08_P	10.023	3.3253
_262.918-0.7_N	6.9601	2.7991
_263.0077-0.78_P	2.9332	1.5525
_263.0175-0.87_N	3.5737	1.8374
_263.0396-3.15_N	10.432	3.3829
_263.1048-8.98_P	5.1134	2.3543
_263.1289-12.3_N	3.4399	1.7824
_263.1362-9.07_P	2.3917	1.258
_263.1386-8.99_P	3.8188	1.9331
_263.1388-9.32_P	2.1264	1.0884
_263.1392-9.04_P	5.7096	2.5134
_264.0545-6.66_N	3.3098	1.7268
_264.061-10.4_P	2.4486	1.292
_264.0737-11.2_P	3.0463	1.607
_264.0881-9.28_N	17.242	4.1078
_264.0881-9.35_N	5.0333	2.3315
_264.934-0.71_N	8.8792	3.1504
_265.0166-3.2_N	4.2519	2.0881
_265.0572-2.58_N	5.1149	2.3547
_265.0772-2.91_N	2.0291	1.0208
_265.1476-12.96_N	2.8681	1.5201
_265.9885-3.57_N	4.3185	2.1105
_266.1013-9.27_P	4.2044	2.0719
_266.8036-0.77_N	69.866	6.1265
_267.1428-12.95_N	2.7627	1.4661
_267.1711-8.64_P	36.894	5.2053
_268.0727-8.42_P	4.5552	2.1875
_268.8007-0.78_N	64.592	6.0133
_269.0634-7.49_N	2.7307	1.4493
_269.0649-8.13_N	3.7661	1.9131
_269.0852-11.07_N	3.8361	1.9396
_269.0878-2.01_P	6.6809	2.74
_269.1391-11.62_N	2.3055	1.2051
_269.1471-11.44_P	36.613	5.1943
_269.1508-9.7_N	25.576	4.6767
_269.1508-9.81_N	10.95	3.4528
_270.1179-0.78_P	2.8566	1.5143
_270.7972-0.73_P	2.7876	1.479
_270.7977-0.77_N	66.285	6.0506
_270.8452-0.83_N	4.2866	2.0998
_271.0495-9.91_N	2.3161	1.2117
_271.0924-6.8_N	17.198	4.1041
_271.0928-6.85_P	6.8707	2.7805
_271.9845-9.12_N	10.837	3.4378
_272.0387-7.68_N	12.302	3.6208
_272.053-9.11_P	2.4712	1.3052
_272.1713-1.78_P	2.282	1.1903
_272.7943-0.74_P	2.7123	1.4395
_272.7948-0.77_N	60.665	5.9228
_272.8424-0.8_N	4.9921	2.3196
_274.7914-0.74_P	2.5921	1.3741
_274.792-0.76_N	36.233	5.1792
_276.0172-3.2_N	5.6998	2.5109
_276.0172-3.56_N	4.54	2.1827
_276.1066-2.51_P	6.458	2.6911
_276.1075-4.7_P	11.102	3.4727
_276.1077-2.27_P	10.109	3.3375
_276.1077-7.09_P	6.158	2.6225
_276.1188-0.99_P	2.0885	1.0624
_276.8323-0.76_N	16.633	4.0559
_276.9514-9.11_P	2.2025	1.1391
_277.1268-10.83_P	2.3824	1.2524
_277.1402-2.97_P	2.4812	1.311
_278.0701-7.61_N	5.1791	2.3727
_278.1236-1.23_P	7.2767	2.8633
_278.1242-1.7_N	5.0218	2.3282
_278.1243-1.39_N	6.6502	2.7334
_278.2091-10.48_P	2.5181	1.3323
_278.2106-11.86_P	6.8582	2.7778
_278.8295-0.77_N	17.148	4.1
_279.0386-3.55_N	3.8504	1.945
_279.0982-7.51_N	3.1907	1.6739
_279.0982-8.42_N	3.1785	1.6684
_279.2041-11.39_P	4.7619	2.2515
_280.0916-0.8_P	10.125	3.3399
_280.1035-1.04_N	23.866	4.5769
_280.1387-1.37_P	4.3295	2.1142
_280.1387-1.43_P	19.083	4.2542
_280.1387-1.49_P	13.965	3.8038
_280.263-14.69_P	2.5082	1.3267
_280.826-0.74_P	4.4071	2.1398
_280.8267-0.75_N	15.018	3.9086
_281.0352-3.55_N	3.0807	1.6232
_281.1127-8.16_P	3.0231	1.596
_281.1129-7.56_P	15.94	3.9946
_281.1131-8.25_P	13.763	3.7828
_281.1133-7.85_P	7.8861	2.9793
_281.1478-8.01_P	2.4927	1.3177
_282.7775-0.76_N	3.7078	1.8906
_282.8232-0.74_P	3.8545	1.9465
_282.8235-0.76_N	12.248	3.6145
_283.0807-0.93_N	23.351	4.5454
_283.0812-9.07_N	22.19	4.4718
_283.1012-11.64_N	2.5112	1.3284
_283.1034-7.22_P	2.9439	1.5577
_283.1039-1.99_N	3.7121	1.8923
_283.1549-11.18_N	8.1779	3.0317
_283.1549-11.24_N	8.0717	3.0129
_284.0986-1.93_P	3.8314	1.9379
_284.7746-0.76_N	209.52	7.7109
_284.8204-0.74_P	4.1939	2.0683
_285.1326-11.04_N	2.6789	1.4216
_286.1046-12.45_P	2.2265	1.1548
_286.7711-0.74_P	4.8066	2.265
_286.7715-0.72_N	3.9263	1.9732
_286.8612-0.8_N	10.26	3.359
_286.9113-0.78_N	5.8982	2.5603
_287.0238-8.84_N	3.7154	1.8935
_287.1586-8.02_P	11.696	3.548
_287.1965-11.28_P	16.497	4.0441
_287.2436-1.98_P	25.557	4.6757
_288.1201-12.1_P	32.427	5.0191
_288.7682-0.74_P	7.6462	2.9347
_288.7689-0.76_N	3.7017	1.8882
_288.8583-0.78_N	11.197	3.485
_288.8917-0.64_P	3.8531	1.946
_289.0675-3.54_N	2.3991	1.2625
_289.1753-9.76_P	3.3056	1.7249
_290.0878-2.44_N	6.4266	2.6841
_290.8547-0.74_P	3.8611	1.949
_290.856-0.76_N	8.3931	3.0692
_290.8872-0.62_P	4.7946	2.2614
_291.1196-9.56_P	6.8935	2.7852
_291.1942-7.74_P	14.951	3.9021
_292.0703-0.85_N	2.503	1.3236
_292.1038-2.21_N	8.2171	3.0386
_292.1286-8.96_P	3.3374	1.7387
_292.14-4.8_N	4.438	2.1499
_292.8071-0.78_N	21.154	4.4028
_292.8518-0.74_P	4.0409	2.0147
_293.1703-1.69_P	5.6618	2.5013
_294.0549-10.41_N	10.8	3.433
_294.0688-0.84_N	10.782	3.4306
_294.1543-4.65_P	9.3851	3.2304
_294.1572-11.31_P	6.7224	2.749
_294.8038-0.77_N	34.275	5.0991
_294.8491-0.74_P	3.8127	1.9308
_295.1284-7.7_P	8.4756	3.0833
_295.1285-8.51_P	8.8059	3.1385
_295.1642-8.51_P	2.8215	1.4964
_296.0695-10.37_P	2.9569	1.5641
_296.0749-11.09_N	2.8096	1.4904
_296.0919-11.59_P	2.444	1.2893
_296.8006-0.76_N	4.4891	2.1664
_296.89-0.77_N	5.7684	2.5282
_298.7513-0.77_N	6.4306	2.6849
_298.7978-0.76_N	4.2006	2.0706
_298.8872-0.74_N	5.9455	2.5718
_300.0387-0.94_N	5.0363	2.3324
_300.1012-8.91_N	3.8794	1.9558
_300.7486-0.76_N	3.8787	1.9556
_301.0554-7.18_N	16.805	4.0709
_301.0903-8.41_N	3.6694	1.8756
_302.0655-6.49_N	3.5126	1.8125
_302.1371-9.79_P	3.1358	1.6488
_302.7458-0.76_N	3.8607	1.9489
_302.8352-0.77_N	4.1674	2.0591
_303.1809-11.04_N	2.2202	1.1507
_304.1752-8.53_P	3.3195	1.731
_304.2112-10.54_P	3.5101	1.8115
_305.0541-6.87_N	6.9412	2.7952
_305.0853-7.24_P	3.0047	1.5872
_306.8293-0.77_N	4.2967	2.1032
_306.9077-0.63_N	18.173	4.1837
_306.9196-0.75_N	2.9416	1.5566
_307.1857-3.13_P	4.9708	2.3135
_308.9061-0.63_N	3.2307	1.6918
_308.9159-0.76_N	3.0778	1.6219
_309.1652-0.76_P	5.4778	2.4536
_309.1787-11.27_P	3.3142	1.7287
_311.1861-11.97_N	3.8763	1.9547
_311.1861-12.04_N	3.0061	1.5879
_311.2327-10.15_P	5.249	2.3921
_312.0947-6.49_N	4.0128	2.0046
_312.129-7.5_P	5.5002	2.4595
_312.1297-7.58_P	4.3347	2.1159
_312.1414-11.84_P	2.5138	1.3299
_313.1188-10.31_N	11.274	3.4949
_313.9975-8.12_P	2.401	1.2636
_314.0643-11.59_P	3.2863	1.7164
_314.0841-2.44_P	7.7128	2.9473
_315.0709-7.76_N	8.8506	3.1458
_315.0833-6.86_N	7.4001	2.8876
_315.1332-10.22_P	6.166	2.6243
_316.1198-11.6_N	2.4741	1.3069
_317.0558-0.88_N	4.0518	2.0186
_317.1137-11.04_N	2.2582	1.1752
_317.1492-10.83_P	3.6114	1.8526
_318.1092-10.52_N	2.1294	1.0904
_318.2093-12.6_P	2.5182	1.3324
_318.2269-10.6_P	3.8274	1.9364
_318.9694-0.78_P	5.7651	2.5274
_320.1362-11.2_P	3.1362	1.649
_320.1363-10.65_P	2.6123	1.3853
_320.2557-14.7_P	2.5892	1.3725
_320.2557-14.8_P	2.0038	1.0027
_321.1823-10.94_P	4.3833	2.132
_321.2594-13.56_P	2.6523	1.4073
_322.1138-1.05_N	8.2603	3.0462
_322.8106-0.72_P	2.5308	1.3396
_322.8869-0.65_N	20.538	4.3602
_324.7619-0.74_N	66.558	6.0565
_324.8816-0.64_N	16.146	4.0131
_325.0365-3.1_N	4.0363	2.013
_325.2016-12.45_N	4.2489	2.0871
_325.9059-0.65_N	14.718	3.8795
_326.1235-7.14_N	4.3984	2.137
_326.2321-11.65_P	8.8784	3.1503
_326.7587-0.71_N	73.977	6.209
_327.0933-7.24_N	6.0046	2.5861
_327.0997-11.59_P	2.1481	1.1031
_328.1057-0.93_P	6.5243	2.7058
_328.138-7.09_P	5.351	2.4198
_328.1512-8.03_N	8.3171	3.0561
_328.7562-0.77_N	131.78	7.042
_328.9039-0.64_N	18.982	4.2466
_329.0861-6.54_N	2.1378	1.0961
_329.0996-11.59_P	3.0751	1.6206
_329.1597-13.62_N	8.567	3.0988
_329.243-10.06_P	2.1201	1.0841
_329.2431-10.61_P	2.0464	1.0331
_330.1655-8.04_P	4.8045	2.2644
_330.7533-0.76_N	68.414	6.0962
_330.8987-0.7_N	13.768	3.7832
_332.75-0.75_N	3.8473	1.9439
_332.9213-0.7_N	8.257	3.0456
_333.0936-3.56_N	5.8937	2.5592
_333.1347-7.18_N	2.6035	1.3804
_334.1385-12.97_N	2.0025	1.0018
_335.0767-9.25_N	51.652	5.6907
_335.1247-9.67_N	2.1353	1.0944
_335.1839-11.88_P	2.49	1.3161
_338.7847-0.74_P	3.7054	1.8896
_339.2286-10.38_N	2.0267	1.0192
_339.3005-14.69_P	2.6805	1.4225
_340.125-1.4_P	4.5511	2.1862
_340.1251-1.17_P	3.9327	1.9755
_340.125-2.03_P	3.698	1.8867
_340.7359-0.76_N	3.8722	1.9531
_340.7819-0.74_P	3.9042	1.965
_341.0289-1.74_N	12.12	3.5994
_341.1104-10.98_P	5.1066	2.3524
_341.2432-10.45_P	2.4131	1.2709
_342.1555-8.24_P	5.0643	2.3404
_342.733-0.75_N	3.5988	1.8475
_342.7787-0.74_P	4.1441	2.0511
_343.0654-7.49_N	2.4015	1.264
_343.0666-7.92_N	22.976	4.5221
_343.0666-8.05_N	22.976	4.5221
_343.3315-14.8_P	3.2308	1.6919
_343.3316-14.69_P	3.9471	1.9808
_344.7301-0.75_N	3.7831	1.9196
_346.7271-0.75_N	3.6507	1.8682
_346.8782-0.77_N	6.9546	2.798
_347.0027-1.42_N	2.9434	1.5575
_347.2295-10.61_P	8.006	3.0011
_348.1198-11.28_N	2.9522	1.5618
_348.1276-11.27_N	14.848	3.8922
_348.2144-11.63_P	3.4312	1.7787
_348.2341-8.9_P	2.6835	1.4241
_348.8132-0.74_P	3.9642	1.987
_348.8136-0.7_N	13.603	3.7658
_348.8755-0.79_N	7.3545	2.8786
_348.8942-0.67_N	4.7793	2.2568
_350.0307-0.83_N	4.4032	2.1385
_350.1053-10.71_N	21.152	4.4027
_350.1252-12.96_N	2.6372	1.399
_350.8106-0.74_P	3.8929	1.9609
_351.2249-9.52_P	6.7512	2.7551
_352.0269-0.83_N	2.9347	1.5532
_352.8075-0.74_P	4.5338	2.1807
_353.0868-7.9_N	72.859	6.187
_353.0872-8.43_N	40.834	5.3517
_353.0897-11.06_N	2.6649	1.4141
_355.263-11.82_P	3.8145	1.9315
_356.2849-14.61_P	5.9142	2.5642
_357.0824-8.55_N	15.584	3.962
_358.707-0.76_N	4.2651	2.0926
_358.8422-0.74_P	3.838	1.9403
_360.7043-0.76_N	4.4405	2.1507
_360.8392-0.74_P	3.5406	1.824
_363.12-11.09_N	2.4901	1.3162
_364.8889-0.7_N	6.0451	2.5958
_365.1571-11.94_N	2.0196	1.0141
_367.22-9.29_P	2.9293	1.5506
_367.2947-11.95_P	2.4716	1.3055
_368.1262-11.59_P	2.0287	1.0206
_370.1266-11.6_P	2.1933	1.1331
_372.1222-11.6_P	3.8749	1.9542
_372.2138-9.94_N	3.474	1.7966
_372.8192-0.77_N	4.0169	2.0061
_373.2734-11.75_P	12.156	3.6036
_374.2429-9.55_N	3.6261	1.8584
_374.9061-0.75_N	2.8351	1.5034
_375.1666-10.88_N	2.6066	1.3822
_376.9023-0.76_N	3.1314	1.6468
_379.0823-0.94_N	6.8107	2.7678
_381.2356-9.31_P	3.5243	1.8173
_381.3107-12.35_P	4.4608	2.1573
_381.3107-12.45_P	4.1255	2.0446
_384.1424-7.36_N	3.9755	1.9911
_384.7176-0.76_N	104.75	6.7108
_386.7148-0.76_N	204.07	7.673
_388.7117-0.76_N	96.049	6.5857
_389.1813-10.61_N	2.6463	1.404
_389.2771-12.1_P	2.5078	1.3264
_393.8928-0.66_N	14.076	3.8151
_394.0759-12.16_N	21.25	4.4094
_394.8742-0.72_P	4.3172	2.1101
_394.8902-0.66_N	4.3426	2.1186
_396.743-0.74_P	5.3563	2.4212
_396.8911-0.65_N	19.335	4.2732
_398.74-0.74_P	4.7082	2.2352
_398.8862-0.65_N	21.714	4.4405
_400.6916-0.75_N	3.8697	1.9522
_400.737-0.74_P	4.1337	2.0474
_400.9086-0.73_N	7.4955	2.906
_402.6886-0.75_N	3.8435	1.9424
_402.9091-0.7_N	2.5671	1.3601
_403.2926-12.34_P	4.0297	2.0107
_404.1042-0.97_N	2.4316	1.2819
_404.6861-0.79_N	4.2464	2.0862
_406.7716-0.74_P	3.8746	1.954
_408.7689-0.74_P	3.6651	1.8738
_410.7662-0.74_P	3.6092	1.8517
_412.1739-8.26_N	11.712	3.5499
_413.1499-9.89_N	15.158	3.922
_414.1883-8.27_P	4.2073	2.0729
_415.1972-11.35_N	2.8372	1.5045
_416.6656-0.76_N	3.7724	1.9155
_416.8009-0.74_P	4.6024	2.2024
_416.8012-0.74_N	14.533	3.8613
_418.6629-0.76_N	4.3821	2.1316
_418.7518-0.76_N	4.7502	2.248
_418.7978-0.74_P	4.0744	2.0266
_420.6594-0.76_N	6.4044	2.6791
_420.7495-0.77_N	4.671	2.2237
_422.7462-0.77_N	4.3278	2.1136
_424.8557-0.76_N	7.1758	2.8431
_428.7808-0.77_N	3.7697	1.9144
_430.1273-9.79_P	2.6941	1.4298
_430.778-0.77_N	3.9417	1.9788
_430.9836-8.76_N	3.3484	1.7435
_431.1355-9.79_P	10.46	3.3868
_432.7759-0.77_N	4.3698	2.1276
_432.9804-8.76_N	3.4924	1.8042
_434.1885-7.14_P	6.2405	2.6417
_434.9777-8.76_N	3.1502	1.6554
_436.8672-0.63_N	10.605	3.4066
_438.8634-0.65_N	5.0042	2.3231
_440.8597-0.62_N	6.7018	2.7445
_441.0124-8.76_N	3.2611	1.7054
_441.6804-0.88_N	4.9385	2.3041
_441.7911-12.57_P	6.6771	2.7392
_442.7214-0.73_P	7.9494	2.9908
_442.884-0.64_N	8.0782	3.014
_442.8934-0.76_N	2.9181	1.5451
_448.667-0.76_N	46.652	5.5439
_449.8464-0.65_N	11.047	3.4655
_450.8435-0.62_N	3.9999	2
_452.8443-0.65_N	25.199	4.6553
_454.2212-9.63_N	32.726	5.0324
_456.2354-9.57_P	4.0101	2.0037
_456.6983-0.74_P	4.3269	2.1133
_456.6991-0.74_N	4.1637	2.0579
_456.8363-0.63_N	3.7881	1.9215
_462.861-0.71_P	4.2819	2.0983
_462.8784-0.72_N	4.4018	2.1381
_464.3576-12.97_P	3.1563	1.6582
_464.6411-0.75_N	3.7205	1.8955
_464.8782-0.68_N	13.882	3.7951
_466.7272-0.74_N	4.6068	2.2038
_466.7272-0.74_P	4.0143	2.0052
_468.1507-7.17_N	4.9376	2.3038
_468.7245-0.74_P	3.2733	1.7107
_468.8165-0.64_N	4.2235	2.0785
_468.8961-0.73_N	7.3464	2.877
_469.3644-12.45_N	5.3642	2.4234
_470.676-0.7_N	21.675	4.4379
_470.896-0.69_N	2.5753	1.3647
_472.6729-0.75_N	4.6404	2.2143
_472.8124-0.63_N	4.3298	2.1143
_478.363-10.04_P	2.4256	1.2783
_478.3634-9.75_P	2.1049	1.0738
_478.6188-0.78_N	6.9327	2.7934
_478.7079-0.75_N	5.0125	2.3255
_482.7032-0.75_N	6.1774	2.627
_483.2681-11.69_N	2.3977	1.2617
_484.2695-11.74_N	2.5651	1.359
_488.7369-0.77_N	4.1073	2.0382
_490.7338-0.77_N	5.1278	2.3583
_500.6347-0.75_N	4.0565	2.0202
_502.6317-0.75_N	3.8933	1.961
_504.6285-0.75_N	3.7185	1.8947
_504.8522-0.65_N	15.811	3.9828
_506.6252-0.75_N	3.5809	1.8403
_507.2649-11.59_P	7.1004	2.8279
_510.6631-0.74_N	4.4296	2.1472
_510.8807-0.74_N	2.8612	1.5166
_512.6605-0.74_N	4.1199	2.0426
_513.3403-12.9_P	3.9029	1.9646
_513.3408-12.97_P	2.589	1.3724
_516.609-0.75_N	4.3113	2.1081
_518.3559-10.92_P	2.6633	1.4132
_518.6056-0.75_N	4.2112	2.0742
_520.6028-0.75_N	4.6202	2.2079
_522.5995-0.75_N	4.4139	2.1421
_524.6866-0.74_N	3.8892	1.9595
_526.6372-0.74_N	4.4808	2.1638
_526.849-0.7_N	9.4772	3.2445
_528.6343-0.74_N	3.923	1.972
_530.3366-10.97_N	2.0508	1.0362
_530.7207-0.76_N	33.155	5.0512
_536.8836-0.71_N	6.4021	2.6785
_538.883-0.71_N	2.6434	1.4024
_540.3655-10.98_N	2.4039	1.2654
_540.6604-0.75_N	5.4097	2.4356
_546.6953-0.77_N	4.3872	2.1333
_548.6927-0.77_N	3.821	1.934
_555.4112-10.6_P	4.012	2.0043
_557.3552-10.99_N	2.1145	1.0803
_558.5934-0.75_N	4.0789	2.0282
_560.5899-0.78_N	3.8421	1.9419
_564.5844-0.75_N	3.774	1.9161
_566.8243-0.64_N	11.919	3.5752
_568.6225-0.74_N	4.7642	2.2522
_570.6188-0.74_N	4.1239	2.044
_572.6161-0.74_N	4.2161	2.0759
_574.5678-0.75_N	4.4194	2.1438
_576.5646-0.75_N	4.3787	2.1305
_578.5615-0.75_N	3.8136	1.9312
_578.651-0.74_N	3.7769	1.9172
_578.8684-0.72_N	2.9105	1.5413
_580.5584-0.75_N	3.8523	1.9457
_580.648-0.75_N	23.221	4.5374
_582.5561-0.75_N	4.2388	2.0837
_582.6454-0.74_N	4.2002	2.0705
_584.5965-0.74_N	4.9034	2.2938
_584.797-0.63_N	3.9218	1.9715
_586.5938-0.75_N	4.743	2.2458
_588.5903-0.7_N	15.375	3.9426
_588.6792-0.75_N	3.6405	1.8642
_592.5385-0.79_N	13.812	3.7878
_594.5359-0.75_N	3.7989	1.9256
_596.6223-0.75_N	5.1332	2.3599
_601.3912-12.79_P	5.4081	2.4351
_603.2678-9.79_P	3.7544	1.9086
_604.6539-0.77_N	3.9095	1.967
_604.8711-0.71_N	6.1917	2.6303
_606.6519-0.76_N	4.8679	2.2833
_615.3975-10.05_N	3.7196	1.8951
_620.5432-0.75_N	3.9203	1.971
_620.8448-0.7_N	7.0179	2.811
_621.291-13.5_P	3.4218	1.7748
_636.5189-0.79_N	33.168	5.0517
_640.4623-12.74_P	5.285	2.4019
_646.8558-0.7_N	2.9794	1.575
_666.8404-0.68_N	4.0953	2.034
_672.8585-0.7_N	5.2686	2.3974
_694.4774-0.75_N	3.8624	1.9495
_72.0651-1.33_P	5.1421	2.3623
_72.0814-1.35_P	6.7188	2.7482
_72.0978-1.33_P	6.2081	2.6342
_740.8463-0.7_N	5.496	2.4584
_756.818-0.7_N	12.949	3.6947
_80.9678-0.72_P	2.8228	1.4971
_80.9743-0.83_N	10.854	3.4401
_808.3954-0.75_N	3.7953	1.9242
_808.8327-0.71_N	5.0272	2.3298
_810.3945-0.75_N	4.3226	2.1119
_812.3916-0.74_N	5.0385	2.333
_82.9713-0.86_N	10.923	3.4493
_826.3663-0.75_N	4.8854	2.2885
_828.3657-0.75_N	6.4256	2.6838
_876.8197-0.7_N	5.2943	2.4044
_88.0399-0.89_N	2.8399	1.5059
_88.04-0.76_N	2.8399	1.5059
_92.9276-0.81_N	10.066	3.3314
_94.9246-0.83_N	10.272	3.3606
_94.9803-0.89_N	4.0159	2.0057
_96.9218-0.76_N	10.288	3.3629
_96.9597-2.03_N	3.1642	1.6618
_98.9487-1.33_N	18.434	4.2043
_98.9557-1.95_N	3.1145	1.639
_98.9639-1.94_N	2.8808	1.5265
_99.0448-6.26_N	2.0757	1.0536
1-METHYLADENOSINE_282.1193-4.51_P	7.7473	2.9537
3-(2-HYDROXYPHENYL)PROPANOATE_147.0453-9.58_N	2.6772	1.4207
3-HYDROXYPHENYLACETATE_151.0397-8.84_N	3.1133	1.6385
3-METHYL-L-HISTIDINE_192.0738-0.76_P	4.0343	2.0123
3-NITRO-L-TYROSINE_227.0658-7.69_P	3.9048	1.9652
4-GUANIDINOBUTANOATE_144.0772-2.01_N	7.358	2.8793
5-HYDROXYLYSINE_163.1076-0.63_P	8.8135	3.1397
ADENINE_134.0473-1.79_N	2.0349	1.025
ADENINE_136.0617-1.83_P	5.6931	2.5092
ADENOSINE_268.1036-6.46_P	4.3325	2.1152
ALLANTOIN_157.0367-0.88_N	12.603	3.6557
ALLANTOIN_193.0133-0.89_N	2.0069	1.005
ARABINOSE_185.0221-0.92_N	3.1759	1.6672
ARGININE_209.0803-0.81_N	8.4709	3.0825
ASPARTATE_132.0304-0.79_N	2.2484	1.1689
AZELATE_223.0736-9.89_N	2.4972	1.3203
AZELATE_397.1838-9.88_N	10.865	3.4416
BETAINE_235.1652-0.88_P	5.032	2.3311
CADAVERINE_103.1232-0.66_P	6.3634	2.6698
CELLOBIOSE_377.0851-0.98_N	8.8222	3.1411
CHOLATE_407.28-11.82_N	3.9947	1.9981
CHOLATE_453.2842-11.79_N	13.386	3.7427
CITRATE_191.0189-2.34_N	3.4375	1.7814
CITRULLINE_242.0788-0.84_N	7.1611	2.8402
CREATINE_166.0368-0.9_N	7.9118	2.984
CYCLIC AMP_328.0449-6.68_N	11.816	3.5627
CYTOSINE_112.0508-0.96_P	4.777	2.2561
DEOXYRIBOSE-5-PHOSPHATE_231.026-0.79_N	5.5428	2.4706
DIHYDROOROTATE_159.04-1.24_P	8.1517	3.0271
DOPAMINE_198.0745-3.21_N	5.479	2.4539
GALACTITOL_217.0479-0.81_N	5.4375	2.443
GLUCONATE_195.0513-0.86_N	4.773	2.2549
GLUCURONATE_193.0346-0.85_N	2.0307	1.022
GLUTAMATE_146.046-0.82_N	2.0005	1.0003
GLUTARYLCARNITINE_276.1437-7.17_P	18.212	4.1868
GLYCERATE_233.0286-0.96_N	4.5979	2.201
GUANIDINOACETATE_152.0234-0.84_N	4.5832	2.1964
GULOSE_198.097-0.79_P	3.3403	1.74
HIPPURATE_178.051-8.65_N	220.42	7.7841
HIPPURATE_224.0291-8.58_P	3.2902	1.7182
HISTIDINE_154.0626-0.77_N	2.36	1.2388
HISTIDINE_156.0766-0.76_P	3.5902	1.8441
HYPOXANTHINE_135.0311-2.56_N	16.162	4.0145
HYPOXANTHINE_137.0457-2.53_P	16.585	4.0518
HYPOXANTHINE_175.002-2.48_P	3.2703	1.7094
ISOLEUCINE_132.1018-3.19_P	7.594	2.9249
LEUCINE_132.1018-3.53_P	6.2504	2.6439
LEUCINE_198.0749-3.33_N	5.3471	2.4188
L-ORNITHINE_171.053-0.69_P	2.1353	1.0944
MALATE_133.0144-1.2_N	2.4052	1.2662
METHYGLUTARATE_145.051-7.81_N	2.4996	1.3217
N,N,N-TRIMETHYLLYSINE_189.1596-0.75_P	6.2123	2.6351
N,N-DIMETHYLARGININE_201.134-1.17_N	7.2422	2.8564
N,N-DIMETHYLARGININE_203.15-1.16_P	9.5712	3.2587
N8-ACETYLSPERMIDINE_188.1754-0.83_P	3.8628	1.9497
N-ACETYL CARNOSINE_269.1241-2.14_P	2.7392	1.4538
N-ACETYLALANINE_130.0509-3.12_N	2.1076	1.0756
N-ACETYLASPARAGINE_173.0567-1.23_N	13.138	3.7156
N-ACETYLASPARTATE_174.0408-1.86_N	9.2594	3.2109
N-ACETYLGLUTAMATE_188.0565-2.93_N	8.5672	3.0988
N-ACETYLGLYCINE_116.0352-1.37_N	3.0737	1.62
N-ACETYLLEUCINE_172.0981-8.95_N	3.3361	1.7381
N-ACETYLMETHIONINE_192.0685-7.97_P	2.4645	1.3013
N-ACETYLSERINE_146.046-1.32_N	3.9198	1.9708
N-ALPHA-ACETYLLYSINE_187.1087-1.26_N	26.089	4.7054
N-ALPHA-ACETYLLYSINE_189.1232-1.22_P	28.973	4.8567
N-FORMYLGLYCINE_102.0195-1.11_N	3.0033	1.5866
OROTATE_157.0243-1.43_P	5.5844	2.4814
OXOGLUTARATE_145.0143-1.39_N	4.3423	2.1185
PANTOTHENATE_218.1033-7.3_N	65.847	6.0411
PANTOTHENATE_242.0994-7.34_P	3.1293	1.6458
PROLINE_116.0707-0.95_P	4.8898	2.2898
PUTRESCINE_89.1077-0.65_P	8.3284	3.058
PYROGLUTAMATE_128.0353-2.34_N	3.0562	1.6118
QUINATE_191.0551-0.9_N	12.09	3.5957
SPERMIDINE_146.165-0.6_P	2.8215	1.4965
THYMINE_127.0502-4.34_P	6.6576	2.735
TREHALOSE_360.1493-0.88_P	3.5841	1.8416
URACIL 5-CARBOXYLATE_155.01-2.9_N	12.679	3.6643
URACIL 5-CARBOXYLATE_157.0245-2.89_P	5.8634	2.5517
URACIL_111.0198-1.65_N	68.642	6.101
URATE_167.021-2.27_N	4.4234	2.1452
VANILLIN_151.0402-9.52_N	2.7215	1.4444
XANTHINE_151.0255-3.15_N	76.526	6.2579
