# Supplementary material for: Analysis of Metabolomic Reprogramming Induced by Infection with Kaposi’s Sarcoma-Associated Herpesvirus Using Untargeted Metabolomic Profiling
Source: Int J Mol Sci. 2025 Mar 28;26(7):3109. doi: 10.3390/ijms26073109 (PMC11988554; doi:10.3390/ijms26073109)
Supplement: Supplementary file 1 [file ijms-26-03109-s001.zip › Table S3.xlsx]

## Sheet: Sheet 1 - Table S3
ID	t.stat	p.value	-log10(p)	FDR
_166.0532-0.84_P	-57.675	5.4116e-07	6.2667	0.00095419
_604.8711-0.71_N	-54.345	6.8633e-07	6.1635	0.00095419
_152.0483-0.87_N	-53.46	7.3287e-07	6.135	0.00095419
_332.9213-0.7_N	-49.532	9.9408e-07	6.0026	0.00097072
_235.061-10.62_N	-38.68	2.6685e-06	5.5737	0.0019032
_164.0377-0.8_N	-37.806	2.9234e-06	5.5341	0.0019032
_264.934-0.71_N	-35.026	3.965e-06	5.4018	0.0019659
_400.9086-0.73_N	-33.978	4.4755e-06	5.3492	0.0019659
_468.8961-0.73_N	-32.436	5.3867e-06	5.2687	0.0019659
_876.8197-0.7_N	-31.89	5.7635e-06	5.2393	0.0019659
4-GUANIDINOBUTANOATE_144.0772-2.01_N	-31.771	5.85e-06	5.2328	0.0019659
DOPAMINE_198.0745-3.21_N	-30.97	6.4769e-06	5.1886	0.0019659
_436.8672-0.63_N	-30.732	6.6795e-06	5.1753	0.0019659
N-ALPHA-ACETYLLYSINE_189.1232-1.22_P	-30.322	7.0462e-06	5.152	0.0019659
_157.0508-7.92_N	-28.84	8.6034e-06	5.0653	0.0022403
GLUTAMINE_169.0582-0.77_P	28.347	9.2154e-06	5.0355	0.0022497
_134.1056-3.2_P	-26.907	1.1342e-05	4.9453	0.0025702
_536.8836-0.71_N	-26.616	1.1844e-05	4.9265	0.0025702
_129.0194-2.19_N	-24.868	1.552e-05	4.8091	0.0031906
_165.0193-10.07_N	-24.347	1.6885e-05	4.7725	0.0032977
LEUCINE_198.0749-3.33_N	-23.63	1.9016e-05	4.7209	0.0035369
_122.0637-0.86_P	-22.824	2.183e-05	4.6609	0.0038759
_449.8464-0.65_N	-22.338	2.378e-05	4.6238	0.0040385
_245.8943-0.91_N	21.661	2.6872e-05	4.5707	0.0043734
_209.9491-0.96_N	21.309	2.8679e-05	4.5424	0.0043895
_464.8782-0.68_N	-20.889	3.1036e-05	4.5081	0.0043895
_82.9713-0.86_N	-20.848	3.1279e-05	4.5048	0.0043895
_740.8463-0.7_N	-20.817	3.1466e-05	4.5022	0.0043895
_261.0867-11.83_P	20.123	3.5994e-05	4.4438	0.004848
_145.0375-2.76_N	-19.88	3.7773e-05	4.4228	0.0049181
_452.8443-0.65_N	-19.452	4.1177e-05	4.3853	0.0051883
_174.8398-0.85_N	-19.088	4.4379e-05	4.3528	0.005417
_162.0411-0.82_N	-18.315	5.2279e-05	4.2817	0.0061879
_110.8988-0.78_N	-18.15	5.4194e-05	4.266	0.006226
PUTRESCINE_89.1077-0.65_P	-17.857	5.7801e-05	4.2381	0.0064505
_324.8816-0.64_N	-17.154	6.7747e-05	4.1691	0.0068591
_255.0643-12.29_N	-16.877	7.2263e-05	4.1411	0.0068591
_349.1404-12.06_N	16.845	7.2793e-05	4.1379	0.0068591
_108.9017-0.78_N	-16.825	7.315e-05	4.1358	0.0068591
_159.0663-8.55_N	-16.764	7.4208e-05	4.1295	0.0068591
_243.8982-0.93_N	16.715	7.5065e-05	4.1246	0.0068591
_182.0478-0.91_P	-16.649	7.6255e-05	4.1177	0.0068591
_80.9743-0.83_N	-16.633	7.6541e-05	4.1161	0.0068591
_226.0701-8.55_N	-16.593	7.7266e-05	4.112	0.0068591
_306.9077-0.63_N	-16.38	8.1321e-05	4.0898	0.0070587
_212.0878-8.05_N	-16.121	8.6595e-05	4.0625	0.007353
_96.9218-0.76_N	-15.892	9.164e-05	4.0379	0.0075081
_326.7587-0.71_N	-15.818	9.3333e-05	4.03	0.0075081
_221.0585-10.53_N	-15.782	9.4188e-05	4.026	0.0075081
_672.8585-0.7_N	-15.678	9.6666e-05	4.0147	0.0075516
_72.0978-1.33_P	-15.503	0.00010106	3.9954	0.0076678
_320.9386-0.84_P	15.372	0.00010449	3.9809	0.0076678
_157.0507-7.75_N	-15.272	0.00010721	3.9698	0.0076678
_120.0902-1.34_P	-15.241	0.00010808	3.9663	0.0076678
_130.9522-0.78_N	-15.2	0.00010923	3.9616	0.0076678
N-ACETYLASPARTATE_174.0408-1.86_N	-15.003	0.00011498	3.9394	0.0076678
_233.1028-8.59_N	-15.001	0.00011504	3.9391	0.0076678
_92.9276-0.81_N	-14.926	0.00011734	3.9306	0.0076678
_187.061-7.82_N	-14.909	0.00011788	3.9286	0.0076678
_284.7746-0.76_N	-14.87	0.00011911	3.9241	0.0076678
_330.8987-0.7_N	-14.729	0.00012366	3.9078	0.0076678
_183.0053-1.05_N	-14.724	0.00012382	3.9072	0.0076678
_386.7148-0.76_N	-14.707	0.00012439	3.9052	0.0076678
_211.9463-0.96_N	14.639	0.00012668	3.8973	0.0076678
XANTHINE_151.0255-3.15_N	-14.597	0.00012811	3.8924	0.0076678
PANTOTHENATE_218.1033-7.3_N	-14.528	0.00013052	3.8843	0.0076678
_566.8243-0.64_N	-14.5	0.00013153	3.881	0.0076678
_219.045-0.87_N	-14.261	0.00014042	3.8526	0.0079922
_328.9039-0.64_N	-14.242	0.00014118	3.8502	0.0079922
_173.0568-1.33_N	-14.126	0.0001458	3.8362	0.0080026
HIPPURATE_178.051-8.65_N	-14.089	0.00014729	3.8318	0.0080026
ISOLEUCINE_132.1018-3.19_P	-14.084	0.00014751	3.8312	0.0080026
_134.0188-0.75_P	-14.018	0.00015024	3.8232	0.0080386
_244.877-0.8_N	-13.881	0.00015619	3.8064	0.0081294
_322.8869-0.65_N	-13.837	0.00015814	3.801	0.0081294
_161.0358-11.89_N	-13.836	0.00015818	3.8009	0.0081294
_281.0763-11.15_P	13.778	0.00016081	3.7937	0.0081577
URACIL_111.0198-1.65_N	-13.728	0.00016314	3.7874	0.0081697
_94.9246-0.83_N	-13.565	0.00017096	3.7671	0.0084526
_255.0468-7.59_N	-13.474	0.00017553	3.7557	0.0084891
_276.0172-3.2_N	-13.464	0.00017604	3.7544	0.0084891
_130.9574-0.81_N	-13.243	0.00018788	3.7261	0.0089495
_142.9934-0.98_N	-13.073	0.00019767	3.7041	0.0093025
_384.7176-0.76_N	-12.969	0.00020394	3.6905	0.0094831
_146.046-1.64_N	-12.856	0.00021106	3.6756	0.0095461
_157.0508-8.09_N	-12.853	0.00021127	3.6752	0.0095461
_173.0933-1.09_N	-12.829	0.00021278	3.6721	0.0095461
_255.0469-7.08_N	-12.761	0.00021729	3.663	0.0095461
_388.7117-0.76_N	-12.758	0.00021751	3.6625	0.0095461
GLUCONATE_195.0513-0.86_N	-12.598	0.00022851	3.6411	0.0098629
_160.0616-2.34_N	-12.558	0.00023138	3.6357	0.0098629
ADENINE_136.0617-1.83_P	-12.545	0.00023231	3.6339	0.0098629
_160.1079-4.74_P	-12.437	0.00024036	3.6191	0.010039
_172.8426-0.84_N	-12.42	0.00024161	3.6169	0.010039
_118.0863-8.67_P	-12.279	0.00025268	3.5974	0.010389
_146.0824-1.16_N	-12.114	0.0002664	3.5745	0.010715
_250.0928-0.91_N	-12.102	0.00026744	3.5728	0.010715
_440.8597-0.62_N	-12.086	0.00026883	3.5705	0.010715
_246.8736-0.83_N	-11.939	0.000282	3.5498	0.011013
_364.8889-0.7_N	-11.895	0.00028606	3.5435	0.011013
_808.8327-0.71_N	-11.878	0.00028765	3.5411	0.011013
_330.7533-0.76_N	-11.811	0.0002941	3.5315	0.011013
_241.1193-8.7_N	-11.791	0.00029604	3.5286	0.011013
_241.1193-8.75_N	-11.791	0.00029604	3.5286	0.011013
_241.1193-8.82_N	-11.791	0.00029604	3.5286	0.011013
_254.9413-0.62_P	-11.729	0.00030221	3.5197	0.011136
_393.8928-0.66_N	-11.68	0.00030722	3.5126	0.01117
_104.1355-0.85_P	-11.664	0.00030886	3.5102	0.01117
METHYGLUTARATE_145.051-7.81_N	-11.557	0.0003202	3.4946	0.011453
_113.0606-7.68_N	-11.535	0.00032255	3.4914	0.011453
_224.8189-0.81_N	-11.378	0.00034024	3.4682	0.011973
_396.8911-0.65_N	-11.329	0.00034605	3.4609	0.012015
_394.8902-0.66_N	-11.316	0.00034759	3.4589	0.012015
_221.0818-12.08_N	-11.286	0.00035129	3.4543	0.012036
_462.8784-0.72_N	-11.212	0.00036033	3.4433	0.012239
_208.0616-8.11_N	-11.181	0.00036422	3.4386	0.012264
LEUCINE_132.1018-3.53_P	-11.147	0.00036864	3.4334	0.012307
_189.0769-8.11_N	-11.054	0.00038082	3.4193	0.012606
_162.0406-0.92_N	-10.856	0.0004086	3.3887	0.013412
_234.8934-0.74_P	-10.77	0.0004215	3.3752	0.01372
_152.0223-3.16_N	-10.682	0.00043511	3.3614	0.014046
_231.068-11.94_N	10.641	0.00044162	3.355	0.014139
_222.077-8.16_N	-10.587	0.00045054	3.3463	0.014256
_135.0119-2.02_N	-10.574	0.00045257	3.3443	0.014256
THYMINE_127.0502-4.34_P	-10.54	0.00045834	3.3388	0.014322
_448.667-0.76_N	-10.404	0.00048198	3.317	0.014835
_166.8606-0.78_N	-10.402	0.00048236	3.3166	0.014835
_74.0242-0.79_P	-10.334	0.00049485	3.3055	0.014934
_102.0558-0.79_N	-10.313	0.00049866	3.3022	0.014934
_230.8107-0.79_N	-10.287	0.0005036	3.2979	0.014934
_249.032-10.36_N	-10.283	0.00050441	3.2972	0.014934
_132.9542-0.82_N	-10.272	0.00050641	3.2955	0.014934
_116.0821-1.18_P	-10.261	0.00050852	3.2937	0.014934
_237.0765-9.9_N	-10.115	0.00053763	3.2695	0.015627
_144.045-8.5_N	-10.103	0.00054009	3.2675	0.015627
_134.1056-3.55_P	-10.038	0.00055374	3.2567	0.015904
_168.8577-0.79_N	-10.012	0.00055949	3.2522	0.015952
_72.0814-1.35_P	-9.9603	0.00057072	3.2436	0.016154
_274.792-0.76_N	-9.9371	0.0005759	3.2397	0.016183
N,N-DIMETHYLARGININE_203.15-1.16_P	-9.8462	0.00059675	3.2242	0.016539
ALLANTOIN_157.0367-0.88_N	-9.845	0.00059703	3.224	0.016539
_215.1389-7.36_P	-9.8204	0.00060283	3.2198	0.016541
_272.0387-7.68_N	-9.7945	0.00060901	3.2154	0.016541
_442.884-0.64_N	-9.7883	0.0006105	3.2143	0.016541
_348.8942-0.67_N	-9.7736	0.00061406	3.2118	0.016541
_156.8953-0.79_N	-9.6806	0.00063719	3.1957	0.016964
_302.0966-12.1_N	9.6757	0.00063842	3.1949	0.016964
LYSINE_169.0945-0.72_P	-9.6348	0.00064896	3.1878	0.017116
_124.9914-0.89_N	-9.6197	0.0006529	3.1852	0.017116
_154.8809-0.77_N	-9.5797	0.00066349	3.1782	0.017277
_247.9843-2.31_N	-9.4997	0.00068533	3.1641	0.017468
_247.9844-2.43_N	-9.4997	0.00068533	3.1641	0.017468
_160.9852-0.69_P	-9.4977	0.00068587	3.1638	0.017468
_636.5189-0.79_N	-9.4876	0.0006887	3.162	0.017468
_174.0773-1.34_N	-9.4531	0.00069843	3.1559	0.017593
_308.9337-0.61_N	9.4384	0.00070265	3.1533	0.017593
_173.11-1.69_P	-9.3491	0.00072888	3.1373	0.018134
_530.7207-0.76_N	-9.3233	0.00073667	3.1327	0.018212
_132.8863-0.77_N	-9.2686	0.00075356	3.1229	0.018512
_286.9113-0.78_N	-9.2444	0.00076119	3.1185	0.018558
_260.0449-3.56_N	-9.2326	0.00076495	3.1164	0.018558
_192.0667-9.34_N	-9.171	0.00078492	3.1052	0.018821
_294.8038-0.77_N	-9.1643	0.00078713	3.104	0.018821
_233.1028-8.54_N	-9.1508	0.00079159	3.1015	0.018821
_182.047-10.08_N	-9.1109	0.00080502	3.0942	0.018821
_158.0823-8.74_N	-9.1088	0.00080572	3.0938	0.018821
_285.126-11.81_N	9.1048	0.0008071	3.0931	0.018821
_164.8362-0.72_N	-9.0978	0.00080949	3.0918	0.018821
_263.1392-9.04_P	-9.0664	0.00082031	3.086	0.018921
_100.9043-0.67_N	-9.0557	0.00082405	3.084	0.018921
_249.8485-0.96_N	9.0264	0.0008344	3.0786	0.018921
_139.9978-0.8_N	-9.0197	0.00083678	3.0774	0.018921
_175.0863-11.14_P	9.0034	0.00084261	3.0744	0.018921
_175.1076-1.03_P	-9.0026	0.00084289	3.0742	0.018921
_152.8841-0.79_N	-8.9707	0.00085448	3.0683	0.018973
_144.0306-1.26_N	-8.9696	0.00085488	3.0681	0.018973
_226.824-0.89_N	8.9509	0.00086175	3.0646	0.019017
_145.1083-1.27_P	-8.9229	0.00087218	3.0594	0.019073
_129.0387-0.82_N	-8.9179	0.00087405	3.0585	0.019073
_150.8868-0.79_N	-8.8565	0.00089756	3.0469	0.01937
_222.8298-0.91_N	8.8362	0.00090551	3.0431	0.01937
_140.994-0.87_N	-8.8028	0.00091875	3.0368	0.01937
_187.1075-2.75_P	-8.7987	0.00092041	3.036	0.01937
_88.0399-0.89_N	-8.7899	0.00092392	3.0344	0.01937
_88.04-0.76_N	-8.7899	0.00092392	3.0344	0.01937
_162.8392-0.75_N	-8.7867	0.00092522	3.0338	0.01937
_155.0102-0.91_N	-8.7815	0.00092734	3.0328	0.01937
_221.9991-0.77_N	8.757	0.00093732	3.0281	0.019455
_276.0172-3.56_N	-8.7472	0.00094136	3.0262	0.019455
_171.0664-8.53_N	-8.7326	0.00094741	3.0235	0.019477
_163.0247-0.99_N	-8.6879	0.00096624	3.0149	0.019747
_290.856-0.76_N	-8.6775	0.00097067	3.0129	0.019747
_224.827-0.88_N	8.6166	0.00099719	3.0012	0.020123
_146.0824-1.32_N	-8.6115	0.00099947	3.0002	0.020123
_160.9162-0.71_N	-8.5856	0.0010111	2.9952	0.020253
_227.1401-8.37_N	-8.5351	0.0010342	2.9854	0.020609
_219.0452-0.81_N	-8.5137	0.0010441	2.9812	0.020702
_231.943-0.96_N	8.4988	0.0010511	2.9783	0.020724
_212.0563-10.78_N	-8.489	0.0010558	2.9764	0.020724
_276.8672-0.93_N	8.4499	0.0010746	2.9687	0.020758
_187.0612-7.18_N	-8.4425	0.0010782	2.9673	0.020758
_175.0248-1.32_N	-8.4423	0.0010783	2.9673	0.020758
_270.7977-0.77_N	-8.4412	0.0010788	2.967	0.020758
_189.1344-0.89_P	-8.4109	0.0010938	2.9611	0.020858
ASPARTATE_132.0304-0.79_N	-8.409	0.0010947	2.9607	0.020858
_133.1002-3.54_P	-8.3923	0.001103	2.9574	0.020862
_183.9629-0.81_N	-8.3844	0.001107	2.9558	0.020862
_160.8422-0.73_N	-8.3767	0.0011109	2.9543	0.020862
_266.8036-0.77_N	-8.3418	0.0011288	2.9474	0.020904
_261.088-8.51_N	-8.3362	0.0011317	2.9463	0.020904
_146.1538-7.62_P	-8.3353	0.0011322	2.9461	0.020904
_286.8612-0.8_N	-8.3216	0.0011393	2.9434	0.020904
_173.0455-6.65_N	-8.3203	0.0011399	2.9431	0.020904
_191.1245-0.84_P	-8.2327	0.001187	2.9256	0.021664
GALACTITOL_217.0479-0.81_N	-8.2226	0.0011925	2.9235	0.021664
_237.0764-9.98_N	-8.2027	0.0012036	2.9195	0.021765
_148.9418-0.68_N	-8.1839	0.0012142	2.9157	0.021855
_324.7619-0.74_N	-8.143	0.0012376	2.9074	0.022174
_140.048-0.77_N	-8.1128	0.0012552	2.9013	0.022387
_172.0697-8.52_N	-8.0905	0.0012684	2.8967	0.02243
_211.0719-6.63_N	-8.0894	0.0012691	2.8965	0.02243
_307.9972-0.74_N	8.0574	0.0012884	2.89	0.022668
_398.8862-0.65_N	-8.0141	0.0013151	2.881	0.023035
_279.0386-3.55_N	-7.9875	0.0013318	2.8756	0.023223
_72.0651-1.33_P	-7.9717	0.0013419	2.8723	0.023249
_142.9917-0.86_N	-7.9665	0.0013452	2.8712	0.023249
_105.0702-8.28_P	-7.924	0.0013728	2.8624	0.023451
_100.1124-6.72_P	-7.9228	0.0013736	2.8621	0.023451
_230.8996-0.78_N	-7.9209	0.0013749	2.8617	0.023451
_204.0172-0.84_N	7.9035	0.0013864	2.8581	0.023523
_122.0271-0.83_P	7.8854	0.0013985	2.8543	0.023523
_158.0823-8.88_N	-7.8854	0.0013985	2.8543	0.023523
_278.8295-0.77_N	-7.8621	0.0014143	2.8495	0.023523
_251.8455-0.94_N	7.8456	0.0014256	2.846	0.023523
_164.1453-10.22_P	-7.8436	0.001427	2.8456	0.023523
_225.0881-7.43_N	-7.8406	0.0014291	2.8449	0.023523
_282.8235-0.76_N	-7.827	0.0014385	2.8421	0.023523
_276.8323-0.76_N	-7.8262	0.0014391	2.8419	0.023523
_162.8392-1.99_N	-7.8183	0.0014447	2.8402	0.023523
_177.0095-7.36_N	-7.8173	0.0014453	2.84	0.023523
_205.0145-0.79_N	7.7987	0.0014585	2.8361	0.023638
_280.8267-0.75_N	-7.788	0.0014661	2.8338	0.023663
_580.648-0.75_N	-7.7756	0.001475	2.8312	0.023709
_325.9059-0.65_N	-7.7423	0.0014992	2.8241	0.023958
_138.0561-8.37_N	-7.7327	0.0015062	2.8221	0.023958
_329.1597-13.62_N	-7.7291	0.0015089	2.8213	0.023958
_268.8007-0.78_N	-7.6822	0.0015441	2.8113	0.024418
_203.0925-8.56_N	-7.6672	0.0015556	2.8081	0.0245
_189.0769-7.95_N	-7.6536	0.001566	2.8052	0.024566
N-ALPHA-ACETYLLYSINE_187.1087-1.26_N	-7.6429	0.0015744	2.8029	0.024579
_277.8776-0.9_N	7.6364	0.0015795	2.8015	0.024579
_265.9885-3.57_N	-7.6206	0.0015919	2.7981	0.02462
_212.1024-1.47_P	-7.6171	0.0015947	2.7973	0.02462
_620.8448-0.7_N	-7.5984	0.0016096	2.7933	0.024752
_133.9918-1.1_N	-7.5886	0.0016174	2.7912	0.024762
_173.0819-9.24_N	-7.5818	0.0016229	2.7897	0.024762
_337.1386-10.54_P	7.5609	0.00164	2.7852	0.024925
_127.0765-8.52_N	-7.5491	0.0016497	2.7826	0.024975
_181.9917-8.1_N	-7.5254	0.0016694	2.7774	0.025111
_210.8423-0.77_N	-7.5229	0.0016715	2.7769	0.025111
_416.8012-0.74_N	-7.5067	0.0016852	2.7734	0.025183
_288.8583-0.78_N	-7.502	0.0016892	2.7723	0.025183
_255.8219-1.88_N	-7.4868	0.0017022	2.769	0.02524
GLUTAMATE_146.046-0.82_N	-7.4773	0.0017103	2.7669	0.02524
_164.8362-1.98_N	-7.4749	0.0017124	2.7664	0.02524
_255.8219-1.97_N	-7.4318	0.0017502	2.7569	0.025701
_270.8452-0.83_N	-7.4188	0.0017618	2.754	0.025715
_666.8404-0.68_N	-7.4159	0.0017644	2.7534	0.025715
_244.0696-3.54_N	-7.4009	0.0017779	2.7501	0.025786
_283.0807-0.93_N	-7.396	0.0017824	2.749	0.025786
_292.8071-0.78_N	-7.3608	0.0018147	2.7412	0.026075
_208.8452-0.77_N	-7.3565	0.0018188	2.7402	0.026075
_348.8136-0.7_N	-7.3484	0.0018263	2.7384	0.026075
_113.0347-3.51_P	-7.3314	0.0018424	2.7346	0.026075
_588.5903-0.7_N	-7.3298	0.0018439	2.7343	0.026075
_270.1429-10.69_N	7.3292	0.0018444	2.7341	0.026075
_257.0777-7.03_N	-7.3209	0.0018523	2.7323	0.026075
ARABINOSE_185.0221-0.92_N	-7.3173	0.0018558	2.7315	0.026075
_224.9097-0.86_N	7.2878	0.0018842	2.7249	0.026316
_348.8755-0.79_N	-7.2855	0.0018864	2.7244	0.026316
_176.0564-0.91_N	-7.26	0.0019115	2.7186	0.026571
_150.0767-0.79_P	-7.251	0.0019205	2.7166	0.026601
URACIL 5-CARBOXYLATE_155.01-2.9_N	-7.2226	0.001949	2.7102	0.026851
_241.0537-9.88_N	-7.2148	0.0019569	2.7084	0.026851
_259.8159-1.92_N	-7.2126	0.0019592	2.7079	0.026851
_191.9849-0.8_N	-7.1921	0.0019803	2.7033	0.027029
_328.7562-0.77_N	-7.1689	0.0020045	2.698	0.027029
_160.1077-3.92_P	-7.1505	0.0020239	2.6938	0.027029
_289.9866-0.76_N	7.1499	0.0020245	2.6937	0.027029
_337.1388-11.14_P	7.148	0.0020266	2.6932	0.027029
_132.0143-0.92_N	7.1354	0.0020401	2.6904	0.027029
_438.8634-0.65_N	-7.1297	0.0020462	2.689	0.027029
_171.8889-0.89_N	-7.1056	0.0020724	2.6835	0.027029
PROLINE_116.0707-0.95_P	-7.0999	0.0020787	2.6822	0.027029
_228.9028-0.78_N	-7.0903	0.0020893	2.68	0.027029
_215.0674-1.02_N	-7.0856	0.0020944	2.6789	0.027029
_213.088-7.34_N	-7.0834	0.0020968	2.6784	0.027029
_165.041-0.85_N	-7.0765	0.0021046	2.6768	0.027029
_227.0384-9.15_N	-7.0695	0.0021124	2.6752	0.027029
_185.082-8.94_N	-7.0611	0.0021219	2.6733	0.027029
_212.8393-0.77_N	-7.0539	0.0021299	2.6716	0.027029
_251.0588-9.07_N	7.0503	0.0021341	2.6708	0.027029
_170.854-0.74_P	-7.0412	0.0021444	2.6687	0.027029
_193.0345-0.7_P	-7.037	0.0021493	2.6677	0.027029
_209.0922-4.69_P	-7.026	0.0021619	2.6652	0.027029
_229.0486-0.9_N	-7.0246	0.0021635	2.6648	0.027029
_414.1883-8.27_P	-7.0242	0.002164	2.6647	0.027029
_272.8424-0.8_N	-7.0198	0.002169	2.6637	0.027029
_468.8165-0.64_N	-7.0183	0.0021708	2.6634	0.027029
_146.0923-1.18_P	-7.0178	0.0021713	2.6633	0.027029
_352.8075-0.74_P	-7.0148	0.0021749	2.6626	0.027029
_154.1167-1.15_P	-7.011	0.0021792	2.6617	0.027029
_200.0592-6.69_N	-6.9922	0.0022013	2.6573	0.027029
_246.1332-2.87_P	-6.9913	0.0022023	2.6571	0.027029
_144.0667-7.68_N	-6.9674	0.0022308	2.6515	0.027029
_398.74-0.74_P	-6.965	0.0022337	2.651	0.027029
_172.0824-4.41_P	-6.9628	0.0022363	2.6505	0.027029
_264.1238-12.11_N	6.9606	0.0022389	2.65	0.027029
_280.826-0.74_P	-6.9557	0.0022449	2.6488	0.027029
_261.1443-8.55_P	-6.9506	0.0022511	2.6476	0.027029
_214.8358-0.74_P	-6.9384	0.0022659	2.6448	0.027029
_279.2041-11.39_P	-6.9287	0.0022778	2.6425	0.027029
_280.1035-1.04_N	-6.9271	0.0022798	2.6421	0.027029
_326.1235-7.14_N	-6.917	0.0022923	2.6397	0.027029
_203.0216-0.81_N	6.9168	0.0022926	2.6397	0.027029
_250.2009-6.71_P	-6.9053	0.0023068	2.637	0.027029
_156.8773-0.74_P	-6.896	0.0023185	2.6348	0.027029
_212.886-0.73_N	-6.8897	0.0023264	2.6333	0.027029
_194.0479-1.15_P	-6.8872	0.0023296	2.6327	0.027029
_233.5791-8.71_P	-6.8733	0.0023473	2.6294	0.027029
_116.891-0.74_P	-6.8727	0.002348	2.6293	0.027029
_207.0507-0.72_P	-6.8722	0.0023487	2.6292	0.027029
_212.1026-1.31_P	-6.8675	0.0023547	2.6281	0.027029
_219.0139-3.1_N	-6.8654	0.0023573	2.6276	0.027029
_248.0237-0.82_N	6.864	0.0023591	2.6272	0.027029
_240.8384-0.74_P	-6.85	0.0023772	2.6239	0.027029
_195.9053-0.84_N	6.8495	0.0023779	2.6238	0.027029
_340.7819-0.74_P	-6.8293	0.0024042	2.619	0.027029
_216.8332-0.74_P	-6.8269	0.0024074	2.6184	0.027029
_307.1857-3.13_P	-6.8247	0.0024104	2.6179	0.027029
_183.0173-0.87_N	-6.8213	0.0024148	2.6171	0.027029
_165.9875-0.75_P	-6.8178	0.0024195	2.6163	0.027029
_242.0783-0.87_P	-6.8167	0.0024209	2.616	0.027029
_292.14-4.8_N	-6.8117	0.0024275	2.6148	0.027029
_290.8872-0.62_P	-6.8059	0.0024353	2.6134	0.027029
_406.7716-0.74_P	-6.8014	0.0024414	2.6124	0.027029
N-ACETYLGLUTAMATE_188.0565-2.93_N	-6.801	0.0024418	2.6123	0.027029
_584.797-0.63_N	-6.7951	0.0024497	2.6109	0.027029
DEOXYRIBOSE-5-PHOSPHATE_231.026-0.79_N	-6.7904	0.0024562	2.6097	0.027029
_209.0556-1.74_P	-6.7877	0.0024598	2.6091	0.027029
_249.0958-6.53_P	-6.7776	0.0024735	2.6067	0.027029
CADAVERINE_103.1232-0.66_P	-6.7753	0.0024766	2.6061	0.027029
3-NITRO-L-TYROSINE_227.0658-7.69_P	-6.7747	0.0024775	2.606	0.027029
_197.8079-1.91_N	-6.7737	0.0024788	2.6058	0.027029
_296.89-0.77_N	-6.7713	0.002482	2.6052	0.027029
_308.9327-0.75_N	6.7669	0.0024881	2.6041	0.027029
_350.0307-0.83_N	-6.7555	0.0025038	2.6014	0.027029
_220.0841-11.14_P	6.7485	0.0025135	2.5997	0.027029
_468.1507-7.17_N	-6.7446	0.002519	2.5988	0.027029
_134.1056-3.14_P	-6.7346	0.0025329	2.5964	0.027029
_154.8802-0.74_P	-6.7319	0.0025367	2.5957	0.027029
_456.6983-0.74_P	-6.7203	0.002553	2.5929	0.027029
_171.5336-1.71_P	-6.6913	0.0025945	2.5859	0.027029
_257.819-1.86_N	-6.6814	0.0026089	2.5835	0.027029
BETAINE_235.1652-0.88_P	-6.6809	0.0026096	2.5834	0.027029
_257.819-1.99_N	-6.6788	0.0026127	2.5829	0.027029
_175.0613-7.18_N	-6.6785	0.0026131	2.5828	0.027029
_161.0914-0.97_P	-6.6732	0.0026208	2.5816	0.027029
_140.0777-11.61_P	-6.66	0.0026402	2.5784	0.027029
_224.8646-0.74_P	-6.6507	0.002654	2.5761	0.027029
_526.849-0.7_N	-6.6468	0.0026599	2.5751	0.027029
_301.0903-8.41_N	-6.6452	0.0026621	2.5748	0.027029
_218.1012-6.38_P	-6.6407	0.002669	2.5737	0.027029
_288.8917-0.64_P	-6.6311	0.0026833	2.5713	0.027029
_127.0765-8.24_N	-6.6282	0.0026877	2.5706	0.027029
_212.9591-1.7_P	-6.6101	0.0027151	2.5662	0.027029
_158.8745-0.74_P	-6.6039	0.0027246	2.5647	0.027029
_177.0404-1.31_N	-6.6003	0.0027303	2.5638	0.027029
_262.918-0.7_N	-6.5909	0.0027446	2.5615	0.027029
_269.1471-11.44_P	-6.5737	0.0027715	2.5573	0.027029
_207.0124-9.39_N	-6.5717	0.0027746	2.5568	0.027029
_350.8106-0.74_P	-6.5658	0.002784	2.5553	0.027029
_228.1311-10.77_P	-6.563	0.0027883	2.5547	0.027029
_464.6411-0.75_N	-6.5562	0.0027991	2.553	0.027029
_281.0762-10.53_P	6.5532	0.0028039	2.5522	0.027029
_203.0673-1.07_N	-6.5509	0.0028075	2.5517	0.027029
_164.029-0.77_P	-6.5395	0.0028257	2.5489	0.027029
_132.0658-0.9_N	-6.5339	0.0028347	2.5475	0.027029
_300.7486-0.76_N	-6.5293	0.0028422	2.5464	0.027029
_187.1438-9.74_P	6.5292	0.0028423	2.5463	0.027029
_100.9172-0.74_P	-6.5288	0.0028429	2.5462	0.027029
_346.8782-0.77_N	-6.5196	0.0028578	2.544	0.027029
_165.0448-0.65_P	-6.5178	0.0028608	2.5435	0.027029
_294.8491-0.74_P	-6.5054	0.0028812	2.5404	0.027029
3-METHYLGLUTACONATE_143.0351-7.73_N	6.5042	0.002883	2.5402	0.027029
_203.1387-2.79_P	-6.4905	0.0029058	2.5367	0.027029
ORNITHINE_155.0796-0.72_P	6.4852	0.0029146	2.5354	0.027029
_159.1489-0.75_P	-6.4843	0.002916	2.5352	0.027029
_594.5359-0.75_N	-6.4834	0.0029176	2.535	0.027029
_328.138-7.09_P	-6.4808	0.0029219	2.5343	0.027029
_225.1228-1.11_P	-6.4787	0.0029255	2.5338	0.027029
_172.9914-8.13_N	-6.4779	0.0029267	2.5336	0.027029
_229.071-8.15_N	-6.4731	0.0029348	2.5324	0.027029
_181.0507-8.1_N	-6.4657	0.0029473	2.5306	0.027029
_215.0827-8.92_N	-6.4586	0.0029592	2.5288	0.027029
_164.8361-2.2_N	-6.4583	0.0029598	2.5287	0.027029
_416.6656-0.76_N	-6.4535	0.002968	2.5275	0.027029
_229.1544-8.27_P	-6.4456	0.0029815	2.5256	0.027029
_454.2212-9.63_N	-6.4423	0.0029872	2.5247	0.027029
_155.0355-8.42_N	-6.4401	0.002991	2.5242	0.027029
_212.8388-0.74_P	-6.4386	0.0029935	2.5238	0.027029
_309.1652-0.76_P	-6.4375	0.0029955	2.5235	0.027029
_418.7978-0.74_P	-6.437	0.0029963	2.5234	0.027029
_199.805-1.98_N	-6.435	0.0029998	2.5229	0.027029
_298.8872-0.74_N	-6.4279	0.003012	2.5211	0.027029
_430.778-0.77_N	-6.425	0.0030171	2.5204	0.027029
_210.076-1.79_P	-6.4202	0.0030254	2.5192	0.027029
_488.7369-0.77_N	-6.419	0.0030276	2.5189	0.027029
_346.7271-0.75_N	-6.4148	0.0030348	2.5179	0.027029
_244.2014-7.12_P	-6.4132	0.0030377	2.5175	0.027029
_293.1703-1.69_P	-6.4008	0.0030595	2.5144	0.027029
_199.0689-1.73_P	-6.3991	0.0030625	2.5139	0.027029
_170.0917-1.27_P	-6.3945	0.0030706	2.5128	0.027029
_226.5838-8.72_P	-6.3867	0.0030846	2.5108	0.027029
_216.0982-1.1_P	-6.3711	0.0031127	2.5069	0.027029
_184.0907-7.9_P	-6.369	0.0031164	2.5063	0.027029
_257.0779-6.8_N	-6.3686	0.0031172	2.5062	0.027029
_456.8363-0.63_N	-6.3619	0.0031293	2.5046	0.027029
_250.8676-0.74_P	-6.3601	0.0031325	2.5041	0.027029
_284.0986-1.93_P	-6.3569	0.0031384	2.5033	0.027029
_182.0214-0.88_P	-6.3568	0.0031386	2.5033	0.027029
_228.0977-1.16_P	-6.3563	0.0031396	2.5031	0.027029
_112.8959-0.73_P	-6.3554	0.0031412	2.5029	0.027029
_209.1381-13.82_P	-6.3536	0.0031445	2.5024	0.027029
_114.8932-0.74_P	-6.3534	0.0031448	2.5024	0.027029
_286.7715-0.72_N	-6.3514	0.0031486	2.5019	0.027029
_502.6317-0.75_N	-6.3507	0.0031498	2.5017	0.027029
_190.1182-1.03_P	-6.3478	0.0031551	2.501	0.027029
_400.6916-0.75_N	-6.3441	0.003162	2.5	0.027029
_232.897-0.72_N	-6.3428	0.0031643	2.4997	0.027029
_208.9341-0.76_N	-6.3414	0.0031669	2.4994	0.027029
_222.8675-0.74_P	-6.3391	0.0031711	2.4988	0.027029
_338.7847-0.74_P	-6.3389	0.0031715	2.4987	0.027029
_230.1115-3.75_P	-6.3386	0.0031721	2.4987	0.027029
_286.7711-0.74_P	-6.3377	0.0031737	2.4984	0.027029
_157.1531-1.43_P	-6.3346	0.0031795	2.4976	0.027029
_290.8547-0.74_P	-6.332	0.0031843	2.497	0.027029
_408.7689-0.74_P	-6.3313	0.0031857	2.4968	0.027029
_340.7359-0.76_N	-6.3303	0.0031874	2.4966	0.027029
_170.8549-0.77_N	-6.3292	0.0031896	2.4963	0.027029
_154.1168-1.44_P	-6.3288	0.0031902	2.4962	0.027029
_504.6285-0.75_N	-6.3284	0.003191	2.4961	0.027029
_372.8192-0.77_N	-6.3262	0.0031952	2.4955	0.027029
_578.651-0.74_N	-6.3258	0.0031958	2.4954	0.027029
_190.0355-1.43_N	-6.3254	0.0031966	2.4953	0.027029
_282.8232-0.74_P	-6.3229	0.0032013	2.4947	0.027029
_340.125-2.03_P	-6.3175	0.0032114	2.4933	0.027029
_506.6252-0.75_N	-6.3134	0.0032192	2.4923	0.027029
_456.2354-9.57_P	-6.3116	0.0032226	2.4918	0.027029
_344.7301-0.75_N	-6.3031	0.0032387	2.4896	0.027029
_248.8701-0.74_P	-6.3021	0.0032406	2.4894	0.027029
_288.7689-0.76_N	-6.302	0.0032408	2.4893	0.027029
_402.6886-0.75_N	-6.2979	0.0032485	2.4883	0.027029
_124.9227-0.7_P	-6.2963	0.0032516	2.4879	0.027029
_358.8422-0.74_P	-6.2956	0.0032529	2.4877	0.027029
_226.8162-0.77_N	-6.2947	0.0032546	2.4875	0.027029
_282.7775-0.76_N	-6.2943	0.0032553	2.4874	0.027029
_172.0818-1.14_P	-6.2941	0.0032557	2.4874	0.027029
_560.5899-0.78_N	-6.2911	0.0032616	2.4866	0.027029
_280.1387-1.37_P	-6.2905	0.0032627	2.4864	0.027029
_210.9314-0.79_N	-6.2895	0.0032646	2.4862	0.027029
_410.7662-0.74_P	-6.2886	0.0032662	2.486	0.027029
_188.0924-4.11_N	-6.2811	0.0032807	2.484	0.027029
_182.103-2.53_P	-6.278	0.0032867	2.4832	0.027029
_236.8915-0.74_P	-6.2765	0.0032897	2.4828	0.027029
_245.103-10.34_N	-6.2649	0.0033122	2.4799	0.027029
_302.8352-0.77_N	-6.264	0.0033139	2.4797	0.027029
_558.5934-0.75_N	-6.2639	0.003314	2.4796	0.027029
_272.7948-0.77_N	-6.2636	0.0033146	2.4796	0.027029
_518.6056-0.75_N	-6.2506	0.0033402	2.4762	0.027034
_466.7272-0.74_P	-6.2454	0.0033504	2.4749	0.027034
_245.0429-0.86_N	-6.2443	0.0033526	2.4746	0.027034
_172.8514-0.74_P	-6.2407	0.0033598	2.4737	0.027034
_340.1251-1.17_P	-6.2398	0.0033616	2.4735	0.027034
_200.0149-1.02_P	-6.2376	0.003366	2.4729	0.027034
_360.8392-0.74_P	-6.23	0.0033811	2.4709	0.027034
_582.5561-0.75_N	-6.2282	0.0033847	2.4705	0.027034
_244.1177-6.96_P	-6.2273	0.0033866	2.4702	0.027034
_342.733-0.75_N	-6.2267	0.0033877	2.4701	0.027034
_564.5844-0.75_N	-6.219	0.0034033	2.4681	0.027034
_240.0862-4.35_P	-6.2185	0.0034042	2.468	0.027034
_238.8415-0.74_P	-6.2163	0.0034086	2.4674	0.027034
_248.0897-0.63_P	-6.2086	0.0034242	2.4654	0.027034
_456.6991-0.74_N	-6.2075	0.0034264	2.4652	0.027034
_318.9694-0.78_P	-6.2022	0.0034372	2.4638	0.027034
_516.609-0.75_N	-6.1958	0.0034505	2.4621	0.027034
_578.5615-0.75_N	-6.1951	0.0034517	2.462	0.027034
_360.7043-0.76_N	-6.1839	0.003475	2.459	0.027034
_396.916-0.63_N	6.1829	0.0034769	2.4588	0.027034
_247.0273-0.83_N	6.1783	0.0034864	2.4576	0.027034
_404.6861-0.79_N	-6.1756	0.0034921	2.4569	0.027034
_292.8518-0.74_P	-6.1748	0.0034937	2.4567	0.027034
_500.6347-0.75_N	-6.1741	0.0034952	2.4565	0.027034
_588.6792-0.75_N	-6.1693	0.0035053	2.4553	0.027034
_199.805-0.82_N	-6.1651	0.0035142	2.4542	0.027034
_193.8156-0.83_N	-6.1648	0.0035148	2.4541	0.027034
_190.9115-0.7_P	-6.16	0.0035247	2.4529	0.027034
_428.7808-0.77_N	-6.1574	0.0035303	2.4522	0.027034
_416.8009-0.74_P	-6.1542	0.0035371	2.4514	0.027034
_208.0863-0.66_P	-6.1539	0.0035376	2.4513	0.027034
_234.8477-0.76_N	-6.1498	0.0035464	2.4502	0.027034
_228.8131-0.76_N	-6.1416	0.0035638	2.4481	0.027034
_147.0449-12.11_N	6.1385	0.0035703	2.4473	0.027034
_229.1178-1.38_P	-6.1382	0.0035711	2.4472	0.027034
_462.861-0.71_P	-6.1319	0.0035846	2.4456	0.027034
_167.0372-1.68_P	-6.1309	0.0035867	2.4453	0.027034
_400.737-0.74_P	-6.1295	0.0035898	2.4449	0.027034
_402.9091-0.7_N	-6.1281	0.0035929	2.4446	0.027034
_576.5646-0.75_N	-6.1246	0.0036004	2.4437	0.027034
_472.8124-0.63_N	-6.1167	0.0036175	2.4416	0.027034
_284.8204-0.74_P	-6.1164	0.0036182	2.4415	0.027034
_188.0552-2.48_P	-6.1125	0.0036267	2.4405	0.027034
_187.0725-1.67_N	-6.1118	0.0036281	2.4403	0.027034
_226.0689-2.03_P	-6.1102	0.0036315	2.4399	0.027034
_230.0767-1.69_P	-6.1093	0.0036336	2.4397	0.027034
_604.6539-0.77_N	-6.1003	0.0036533	2.4373	0.027094
_808.3954-0.75_N	-6.0993	0.0036555	2.4371	0.027094
_325.0365-3.1_N	-6.0849	0.0036873	2.4333	0.027187
_260.0451-3.17_N	-6.0845	0.0036884	2.4332	0.027187
_574.5678-0.75_N	-6.0728	0.0037145	2.4301	0.027187
_197.8079-0.82_N	-6.069	0.003723	2.4291	0.027187
_195.811-0.82_N	-6.0683	0.0037247	2.4289	0.027187
CITRULLINE_242.0788-0.84_N	-6.0647	0.0037329	2.428	0.027187
_524.6866-0.74_N	-6.0632	0.0037362	2.4276	0.027187
_268.0727-8.42_P	-6.0613	0.0037404	2.4271	0.027187
_187.0725-1.57_N	-6.0581	0.0037477	2.4262	0.027187
_195.8109-1.92_N	-6.0529	0.0037596	2.4249	0.027187
N8-ACETYLSPERMIDINE_188.1754-0.83_P	-6.0521	0.0037614	2.4246	0.027187
_348.8132-0.74_P	-6.0503	0.0037655	2.4242	0.027187
_342.7787-0.74_P	-6.0495	0.0037672	2.424	0.027187
_434.1885-7.14_P	-6.0491	0.0037683	2.4239	0.027187
_424.8557-0.76_N	-6.0466	0.0037739	2.4232	0.027187
_332.75-0.75_N	-6.0442	0.0037795	2.4226	0.027187
_276.1077-7.09_P	-6.027	0.003819	2.418	0.027395
_199.0725-4.5_N	-6.0256	0.0038223	2.4177	0.027395
_396.743-0.74_P	-6.0226	0.0038295	2.4169	0.027395
_321.1823-10.94_P	-6.0155	0.0038461	2.415	0.027409
_146.9656-0.93_N	6.0152	0.0038466	2.4149	0.027409
_302.7458-0.76_N	-6.0128	0.0038524	2.4143	0.027409
_126.0028-0.8_N	-6.0084	0.0038627	2.4131	0.027432
_694.4774-0.75_N	-6	0.0038826	2.4109	0.027524
ASPARTATE_156.0265-0.77_P	-5.9911	0.0039038	2.4085	0.027624
_232.092-1.17_P	-5.9834	0.0039222	2.4065	0.027664
_212.0211-0.82_N	-5.9826	0.0039241	2.4063	0.027664
_548.6927-0.77_N	-5.9798	0.0039307	2.4055	0.027664
_206.1385-1_P	-5.975	0.0039423	2.4042	0.027696
_214.0819-1.02_P	-5.9677	0.00396	2.4023	0.02777
_520.6028-0.75_N	-5.9613	0.0039757	2.4006	0.02783
_384.1424-7.36_N	-5.9553	0.0039904	2.399	0.027844
_220.0819-1.37_P	-5.9536	0.0039945	2.3985	0.027844
_162.8392-2.17_N	-5.9518	0.003999	2.398	0.027844
_174.1598-0.76_P	-5.948	0.0040084	2.397	0.027859
_466.7272-0.74_N	-5.9382	0.0040325	2.3944	0.027933
_203.0812-11.14_P	5.9366	0.0040365	2.394	0.027933
_255.0694-10.49_N	-5.935	0.0040406	2.3936	0.027933
_296.8006-0.76_N	-5.926	0.0040629	2.3912	0.028038
_281.0352-3.55_N	-5.9202	0.0040776	2.3896	0.02809
_586.5938-0.75_N	-5.9088	0.0041064	2.3865	0.028186
_188.0931-3.2_N	-5.9066	0.004112	2.3859	0.028186
_278.1242-1.7_N	-5.904	0.0041187	2.3852	0.028186
_394.8742-0.72_P	-5.9033	0.0041204	2.3851	0.028186
_580.5584-0.75_N	-5.8939	0.0041445	2.3825	0.028253
_120.0126-0.8_N	5.8938	0.0041447	2.3825	0.028253
_415.1836-13.83_P	5.8783	0.0041849	2.3783	0.028478
_218.0669-1.27_N	-5.8645	0.004221	2.3746	0.028673
_128.8921-0.78_N	-5.8576	0.0042392	2.3727	0.028745
_159.0775-0.95_N	-5.8549	0.0042463	2.372	0.028745
_134.1055-3.28_P	-5.8499	0.0042594	2.3707	0.028784
_201.8021-0.81_N	-5.8437	0.0042761	2.369	0.028811
PYROGLUTAMATE_128.0353-2.34_N	-5.8429	0.0042782	2.3687	0.028811
_512.6605-0.74_N	-5.8393	0.0042876	2.3678	0.028825
_441.6804-0.88_N	-5.8292	0.004315	2.365	0.028959
_237.0866-5.06_P	-5.8188	0.0043431	2.3622	0.02899
_328.1057-0.93_P	-5.814	0.0043562	2.3609	0.02899
N,N,N-TRIMETHYLLYSINE_189.1596-0.75_P	-5.8103	0.0043664	2.3599	0.02899
_156.8776-0.78_N	-5.8077	0.0043734	2.3592	0.02899
_199.805-0.87_N	-5.806	0.0043783	2.3587	0.02899
_306.8293-0.77_N	-5.803	0.0043863	2.3579	0.02899
_526.6372-0.74_N	-5.7929	0.0044143	2.3551	0.02899
_164.909-0.74_P	-5.7928	0.0044145	2.3551	0.02899
CYTOSINE_112.0508-0.96_P	-5.7928	0.0044146	2.3551	0.02899
_144.8699-0.86_N	-5.792	0.0044167	2.3549	0.02899
_218.1172-0.84_P	-5.792	0.0044168	2.3549	0.02899
_358.707-0.76_N	-5.7903	0.0044215	2.3544	0.02899
_528.6343-0.74_N	-5.7879	0.0044282	2.3538	0.02899
_265.0166-3.2_N	-5.7869	0.0044312	2.3535	0.02899
_303.1347-12.03_N	5.7847	0.0044371	2.3529	0.02899
_522.5995-0.75_N	-5.7843	0.0044383	2.3528	0.02899
_130.8892-0.78_N	-5.7762	0.0044608	2.3506	0.029034
_113.0606-8.06_N	-5.7745	0.0044657	2.3501	0.029034
_606.6519-0.76_N	-5.7739	0.0044673	2.35	0.029034
_204.1411-2.87_P	-5.7663	0.0044888	2.3479	0.029113
_620.5432-0.75_N	-5.7627	0.004499	2.3469	0.029113
_158.8468-0.7_N	-5.7618	0.0045018	2.3466	0.029113
_201.0769-7.83_N	-5.7514	0.0045313	2.3438	0.029255
_203.1491-9.08_P	-5.7482	0.0045407	2.3429	0.029267
_248.055-9.52_N	-5.7412	0.0045607	2.341	0.029347
_189.99-0.75_N	-5.7332	0.0045839	2.3388	0.029449
_166.045-7.02_N	-5.7293	0.0045953	2.3377	0.029453
_99.0448-6.26_N	-5.7252	0.0046073	2.3366	0.029453
_185.9591-0.75_P	-5.7244	0.0046096	2.3363	0.029453
_812.3916-0.74_N	-5.7205	0.004621	2.3353	0.029453
_222.0426-2.87_N	-5.7201	0.0046222	2.3351	0.029453
_596.6223-0.75_N	-5.7155	0.0046357	2.3339	0.02949
_160.1079-1.05_P	-5.7107	0.0046499	2.3326	0.029532
_252.1104-9.84_P	-5.7067	0.0046619	2.3314	0.029561
_168.0598-3.72_P	-5.6954	0.0046956	2.3283	0.029697
_298.7978-0.76_N	-5.6943	0.0046986	2.328	0.029697
_212.1025-1.7_P	-5.6818	0.0047365	2.3245	0.029793
_418.6629-0.76_N	-5.6797	0.0047429	2.324	0.029793
_470.676-0.7_N	-5.6784	0.0047466	2.3236	0.029793
_215.1031-7.18_P	-5.6732	0.0047625	2.3222	0.029793
_222.0772-9.07_N	-5.6718	0.0047667	2.3218	0.029793
_570.6188-0.74_N	-5.6717	0.0047671	2.3217	0.029793
_269.0878-2.01_P	-5.6698	0.004773	2.3212	0.029793
_418.7518-0.76_N	-5.6692	0.0047749	2.321	0.029793
_422.7462-0.77_N	-5.6612	0.0047992	2.3188	0.029897
_111.0814-9.25_N	-5.6575	0.0048106	2.3178	0.029921
_143.035-6.33_N	-5.653	0.0048246	2.3165	0.02996
_340.125-1.4_P	-5.6475	0.0048416	2.315	0.030018
_149.0249-8.99_N	-5.641	0.0048619	2.3132	0.030096
_420.7495-0.77_N	-5.6281	0.0049023	2.3096	0.030298
_294.1572-11.31_P	-5.6199	0.0049285	2.3073	0.030397
_308.9061-0.63_N	-5.6165	0.0049393	2.3063	0.030397
_375.1666-10.88_N	-5.6157	0.0049417	2.3061	0.030397
_98.9065-0.63_N	-5.6087	0.0049641	2.3042	0.030487
_810.3945-0.75_N	-5.5985	0.0049969	2.3013	0.030614
_568.6225-0.74_N	-5.5964	0.0050037	2.3007	0.030614
_161.0914-1.27_P	-5.595	0.0050083	2.3003	0.030614
_226.0688-2.28_P	-5.5784	0.0050624	2.2956	0.030831
_199.0603-8.03_N	-5.5749	0.005074	2.2947	0.030831
_168.0323-1.18_P	-5.5681	0.0050965	2.2927	0.030831
_101.0604-7.81_N	-5.5677	0.0050978	2.2926	0.030831
_169.0509-8.36_N	-5.5667	0.0051009	2.2924	0.030831
_826.3663-0.75_N	-5.5661	0.0051031	2.2922	0.030831
_278.1236-1.23_P	-5.5646	0.0051079	2.2918	0.030831
_174.0408-1.96_N	-5.5633	0.0051124	2.2914	0.030831
_331.1298-12.17_N	5.5625	0.0051149	2.2912	0.030831
_432.7759-0.77_N	-5.5534	0.0051452	2.2886	0.030967
_216.0146-0.74_P	-5.5493	0.0051593	2.2874	0.031003
_546.6953-0.77_N	-5.5405	0.0051887	2.2849	0.031132
_280.0916-0.8_P	-5.5333	0.0052134	2.2829	0.031188
_250.0192-6.99_N	-5.5331	0.005214	2.2828	0.031188
_238.8421-0.76_N	-5.5245	0.0052433	2.2804	0.031312
_135.0307-0.88_N	-5.5223	0.0052508	2.2798	0.031312
_213.853-0.85_N	-5.5072	0.0053031	2.2755	0.031576
_236.8451-0.78_N	-5.4967	0.0053396	2.2725	0.031728
_290.0878-2.44_N	-5.4952	0.0053448	2.2721	0.031728
_219.0872-7.89_N	-5.4853	0.0053797	2.2692	0.031839
_203.1388-2.86_P	-5.4831	0.0053876	2.2686	0.031839
_245.0776-1.7_N	-5.483	0.0053879	2.2686	0.031839
_229.0617-12.03_N	5.4732	0.0054227	2.2658	0.031995
_222.0779-7.2_N	-5.4608	0.0054673	2.2622	0.03221
_572.6161-0.74_N	-5.4581	0.005477	2.2615	0.032219
_235.046-1.42_N	-5.4468	0.0055183	2.2582	0.032413
ARGININE_209.0803-0.81_N	-5.4346	0.0055631	2.2547	0.032602
_199.0071-7.59_N	-5.4334	0.0055671	2.2544	0.032602
_231.0872-9.72_N	-5.4235	0.005604	2.2515	0.032768
_182.0576-1.72_P	-5.4208	0.005614	2.2507	0.032778
_246.1082-1.21_P	-5.4125	0.0056452	2.2483	0.032911
_245.1497-2.96_P	-5.4092	0.0056574	2.2474	0.032932
_203.1387-1.91_P	-5.3959	0.0057077	2.2435	0.033167
_263.0396-3.15_N	-5.393	0.005719	2.2427	0.033167
_255.1349-9.2_N	-5.3918	0.0057232	2.2424	0.033167
_262.0014-1.32_N	-5.3847	0.0057506	2.2403	0.033277
_220.0979-9.99_N	-5.3758	0.0057847	2.2377	0.033424
_288.7682-0.74_P	-5.3682	0.0058142	2.2355	0.033546
_142.0154-8.24_N	-5.364	0.0058307	2.2343	0.03359
_200.1292-10.68_N	-5.3618	0.0058392	2.2336	0.03359
_130.0659-12.02_N	5.3589	0.0058505	2.2328	0.033606
_241.8989-0.92_N	5.3524	0.0058761	2.2309	0.033666
_164.0362-9.83_N	-5.3519	0.0058781	2.2308	0.033666
_152.0289-1.26_P	-5.3495	0.0058877	2.2301	0.033671
_314.0841-2.44_P	-5.3464	0.0058999	2.2292	0.033691
_180.0031-0.76_P	-5.3385	0.0059313	2.2268	0.033821
_257.0645-8.22_N	-5.3298	0.0059661	2.2243	0.03397
_138.0429-2.51_P	-5.3219	0.0059979	2.222	0.034102
_289.0675-3.54_N	-5.3177	0.006015	2.2208	0.034118
_156.0766-1.43_P	-5.3135	0.0060319	2.2195	0.034118
_442.7214-0.73_P	-5.3094	0.0060487	2.2183	0.034118
_184.9928-0.84_N	5.3085	0.0060524	2.2181	0.034118
_182.0698-8.56_P	-5.3077	0.0060554	2.2179	0.034118
_74.0242-0.82_N	-5.3048	0.0060674	2.217	0.034118
URACIL 5-CARBOXYLATE_157.0245-2.89_P	-5.2987	0.0060925	2.2152	0.034118
_185.0287-0.91_N	-5.2985	0.0060935	2.2151	0.034118
_164.1162-0.95_P	-5.2976	0.006097	2.2149	0.034118
_188.1755-2.01_P	-5.2971	0.0060993	2.2147	0.034118
_472.6729-0.75_N	-5.2961	0.0061033	2.2144	0.034118
_214.8364-0.77_N	-5.2946	0.0061093	2.214	0.034118
_202.0819-1.13_P	-5.2934	0.0061143	2.2137	0.034118
N,N-DIMETHYLARGININE_201.134-1.17_N	-5.2864	0.0061435	2.2116	0.034216
_276.1066-2.51_P	-5.2817	0.006163	2.2102	0.034216
_217.1293-2.05_P	-5.281	0.0061662	2.21	0.034216
_235.0609-10.09_N	-5.2808	0.0061669	2.2099	0.034216
_190.051-12.11_N	5.271	0.006208	2.2071	0.034394
_261.1224-8.21_P	-5.2689	0.0062167	2.2064	0.034394
_582.6454-0.74_N	-5.2593	0.0062573	2.2036	0.03457
_183.0844-6.81_P	-5.2546	0.0062776	2.2022	0.034589
_478.7079-0.75_N	-5.2544	0.0062785	2.2021	0.034589
TRYPTOPHAN_249.0599-8.4_P	5.2392	0.0063439	2.1976	0.034901
_142.8968-0.67_N	-5.2201	0.0064269	2.192	0.035307
_445.2552-11.95_P	5.1939	0.0065436	2.1842	0.035898
_225.9264-0.93_N	5.1889	0.0065662	2.1827	0.035971
_213.0871-6.59_P	-5.174	0.0066339	2.1782	0.036291
_229.1181-1.22_P	-5.1666	0.0066675	2.176	0.036424
_102.128-3.46_P	-5.1602	0.0066972	2.1741	0.036535
_482.7032-0.75_N	-5.1564	0.0067145	2.173	0.036578
_152.031-1.26_P	-5.1508	0.0067405	2.1713	0.036669
_243.0619-3.55_N	-5.1478	0.0067548	2.1704	0.036696
_201.0526-0.97_N	-5.1318	0.0068299	2.1656	0.037052
_189.0405-3.95_N	-5.1285	0.0068458	2.1646	0.037087
_142.066-12.04_N	5.1213	0.0068801	2.1624	0.037221
_156.0291-0.77_N	-5.1145	0.0069124	2.1604	0.037344
_298.7513-0.77_N	-5.0971	0.0069968	2.1551	0.037748
_540.6604-0.75_N	-5.0866	0.0070481	2.1519	0.037943
_166.072-3.24_P	-5.0857	0.0070524	2.1517	0.037943
N-FORMYLGLYCINE_102.0195-1.11_N	-5.0823	0.0070696	2.1506	0.037983
_192.0502-1_P	-5.0749	0.0071061	2.1484	0.038101
_138.9876-0.79_N	5.0735	0.0071128	2.148	0.038101
_169.8341-0.78_N	-5.0719	0.0071207	2.1475	0.038101
_234.1345-1.69_N	-5.0673	0.0071439	2.1461	0.038127
_175.9655-0.87_N	5.0671	0.0071451	2.146	0.038127
_196.038-8.67_P	-5.0618	0.0071716	2.1444	0.038216
_239.0537-8.59_N	-5.0583	0.0071889	2.1433	0.038245
_300.9121-0.75_N	5.056	0.0072006	2.1426	0.038245
_203.0925-8.23_N	-5.0549	0.0072063	2.1423	0.038245
_255.0644-8.41_N	-5.0529	0.0072163	2.1417	0.038246
_251.0771-6.57_P	-5.05	0.0072313	2.1408	0.03826
_289.1293-10.28_N	5.0485	0.0072386	2.1403	0.03826
_828.3657-0.75_N	-5.0466	0.0072486	2.1397	0.038261
_215.1035-6.88_N	-5.041	0.007277	2.138	0.038359
_172.0585-0.74_P	-5.0337	0.0073143	2.1358	0.038504
HYPOXANTHINE_135.0311-2.56_N	-5.0289	0.0073391	2.1344	0.038582
_104.0229-0.84_N	5.0253	0.0073576	2.1333	0.038627
_174.1231-9.24_P	-5.019	0.0073906	2.1313	0.038749
_154.0147-9.99_N	-5.015	0.0074117	2.1301	0.038765
_203.0562-8.49_N	-5.0146	0.0074137	2.13	0.038765
_278.1243-1.39_N	-5.0099	0.0074382	2.1285	0.038765
_490.7338-0.77_N	-5.009	0.0074431	2.1282	0.038765
_127.8702-0.73_N	-5.0089	0.0074434	2.1282	0.038765
_258.1708-9.48_N	-4.9866	0.0075618	2.1214	0.03933
_244.0747-8.46_N	-4.9819	0.0075873	2.1199	0.039341
_151.0229-0.81_N	4.9809	0.0075926	2.1196	0.039341
_145.0144-1.59_N	-4.9806	0.0075942	2.1195	0.039341
_186.0562-12.02_N	4.9664	0.0076712	2.1151	0.039687
_266.9591-0.64_N	4.9619	0.0076958	2.1137	0.039762
_137.0244-8.56_N	-4.9564	0.0077258	2.1121	0.039864
CREATINE_166.0368-0.9_N	-4.9545	0.0077361	2.1115	0.039864
_140.9163-0.85_N	4.9503	0.0077595	2.1102	0.039932
_168.06-4.4_P	-4.9378	0.007829	2.1063	0.040237
_140.9177-0.78_N	4.9336	0.0078525	2.105	0.040305
_231.1453-1.02_P	-4.9313	0.0078654	2.1043	0.040318
_203.7989-0.81_N	-4.9254	0.0078988	2.1024	0.040358
_269.0852-11.07_N	-4.9254	0.0078988	2.1024	0.040358
_252.17-12.12_P	-4.9244	0.0079043	2.1021	0.040358
_269.0634-7.49_N	-4.9196	0.0079314	2.1006	0.040444
_229.1292-1.19_P	-4.9153	0.007956	2.0993	0.040486
_510.6631-0.74_N	-4.9146	0.0079604	2.0991	0.040486
_450.8435-0.62_N	-4.9108	0.0079819	2.0979	0.040543
_160.075-11.95_P	4.906	0.0080094	2.0964	0.040629
_185.0278-8.87_N	-4.8954	0.0080707	2.0931	0.040887
_136.0404-8.66_N	4.8908	0.0080971	2.0917	0.040922
_160.1077-1.38_P	-4.8906	0.0080986	2.0916	0.040922
_328.9455-0.66_N	4.8822	0.008148	2.089	0.041069
_420.6594-0.76_N	-4.882	0.0081486	2.0889	0.041069
_134.9434-0.81_N	-4.8767	0.0081802	2.0872	0.041175
_153.0055-0.87_N	-4.8709	0.0082145	2.0854	0.041294
_163.9289-0.93_N	4.8671	0.0082368	2.0842	0.04134
_189.0396-0.84_N	4.8658	0.0082448	2.0838	0.04134
_152.0026-0.96_N	-4.8578	0.0082924	2.0813	0.041526
_154.0445-1.99_P	-4.8451	0.0083694	2.0773	0.041858
_285.1326-11.04_N	-4.8397	0.0084016	2.0756	0.041965
_119.118-0.68_P	-4.8337	0.0084388	2.0737	0.042097
_215.1035-6.4_N	-4.8275	0.0084766	2.0718	0.042231
_182.0578-2.15_P	-4.8098	0.0085867	2.0662	0.042707
_221.0257-0.81_N	4.8086	0.0085939	2.0658	0.042707
_584.5965-0.74_N	-4.8051	0.0086159	2.0647	0.042762
_189.0769-7.58_N	-4.8011	0.0086414	2.0634	0.042783
_231.0871-9.1_N	-4.801	0.0086421	2.0634	0.042783
_178.0706-1.77_P	-4.7952	0.0086787	2.0615	0.04291
_248.1482-8.55_P	-4.7837	0.0087521	2.0579	0.043218
_292.1038-2.21_N	-4.7802	0.0087744	2.0568	0.043274
_432.1019-10.59_N	4.7777	0.0087905	2.056	0.043298
_139.0514-1.93_N	-4.7712	0.0088324	2.0539	0.04345
_226.0822-0.79_P	-4.7664	0.0088636	2.0524	0.043542
_182.0582-2.01_P	-4.7623	0.00889	2.0511	0.043542
_134.0612-8.66_N	-4.7615	0.0088952	2.0508	0.043542
_205.0819-0.96_P	-4.7614	0.0088958	2.0508	0.043542
OROTATE_157.0243-1.43_P	-4.7488	0.0089785	2.0468	0.043892
_136.0705-7.54_P	-4.7359	0.0090646	2.0427	0.044258
_146.9057-0.69_N	-4.7295	0.0091071	2.0406	0.044283
_276.1077-2.27_P	-4.729	0.0091107	2.0404	0.044283
_218.0457-10.49_N	-4.7289	0.0091115	2.0404	0.044283
_216.0848-7.68_P	-4.7284	0.0091151	2.0402	0.044283
_116.0715-1.35_N	-4.726	0.0091312	2.0395	0.044306
_231.1702-0.75_P	-4.7177	0.009187	2.0368	0.044522
_237.0868-13.83_P	4.7159	0.0091996	2.0362	0.044527
_166.0628-4.09_P	-4.7126	0.0092221	2.0352	0.044581
5-HYDROXYLYSINE_163.1076-0.63_P	-4.7055	0.0092703	2.0329	0.044759
_227.1149-1.19_N	-4.7005	0.0093048	2.0313	0.04487
_197.0678-4.94_N	-4.6813	0.0094389	2.0251	0.045429
_211.0816-8.02_P	-4.6805	0.0094441	2.0248	0.045429
_146.947-0.78_N	-4.6669	0.0095406	2.0204	0.045837
_592.5385-0.79_N	-4.6639	0.0095614	2.0195	0.045881
_168.06-4.05_P	-4.6606	0.0095853	2.0184	0.045939
_201.0043-7.54_N	-4.6578	0.0096051	2.0175	0.045978
_225.0518-6.38_N	-4.6469	0.0096841	2.0139	0.046297
_199.8737-0.95_N	-4.6453	0.0096956	2.0134	0.046297
_241.1542-6.52_P	-4.6416	0.0097224	2.0122	0.046329
_230.9556-0.63_N	4.6411	0.0097261	2.0121	0.046329
_241.1542-6.41_P	-4.6367	0.0097581	2.0106	0.046425
_128.0102-1.17_N	-4.6306	0.0098027	2.0087	0.046581
DIHYDROOROTATE_159.04-1.24_P	-4.6109	0.0099488	2.0022	0.047218
_147.0306-1.81_N	-4.6015	0.010019	1.9992	0.047495
_238.1067-7.23_P	-4.595	0.010069	1.997	0.047656
_193.0715-6.44_P	-4.5923	0.010089	1.9961	0.047656
_327.0933-7.24_N	-4.5922	0.01009	1.9961	0.047656
_170.9444-0.7_N	-4.5897	0.010109	1.9953	0.047689
_396.9098-0.61_N	4.5856	0.01014	1.9939	0.047778
_232.092-1.03_P	-4.583	0.010161	1.9931	0.047817
_206.0458-10.66_N	4.5787	0.010194	1.9917	0.047913
CELLOBIOSE_377.0851-0.98_N	-4.5593	0.010344	1.9853	0.048564
_216.9091-1.92_N	-4.5562	0.010369	1.9843	0.048621
_187.134-11.66_N	4.549	0.010426	1.9819	0.048828
_412.1739-8.26_N	-4.5429	0.010474	1.9799	0.048997
HYPOXANTHINE_137.0457-2.53_P	-4.541	0.010489	1.9793	0.049008
_189.0345-0.81_N	4.5338	0.010547	1.9769	0.049219
_282.9359-0.62_N	4.5254	0.010614	1.9741	0.049364
_227.1036-7.87_N	-4.5247	0.01062	1.9739	0.049364
_217.1292-1.12_P	-4.5246	0.010621	1.9738	0.049364
_237.0867-9.55_P	-4.5237	0.010628	1.9735	0.049364
_254.9401-0.63_N	4.5207	0.010652	1.9726	0.04937
_315.0833-6.86_N	-4.5204	0.010655	1.9724	0.04937
_172.9413-0.73_N	-4.5138	0.010709	1.9703	0.049559
_195.1114-7.39_P	-4.5116	0.010727	1.9695	0.049585
_182.0575-1.42_P	-4.51	0.01074	1.969	0.049586
_322.1138-1.05_N	-4.5063	0.01077	1.9678	0.049649
_271.0928-6.85_P	-4.5053	0.010779	1.9674	0.049649
_228.0489-1.38_N	-4.4988	0.010832	1.9653	0.049837
_287.1586-8.02_P	-4.4939	0.010873	1.9636	0.049965
