# Supplementary material for: Analysis of Metabolomic Reprogramming Induced by Infection with Kaposi’s Sarcoma-Associated Herpesvirus Using Untargeted Metabolomic Profiling
Source: Int J Mol Sci. 2025 Mar 28;26(7):3109. doi: 10.3390/ijms26073109 (PMC11988554; doi:10.3390/ijms26073109)
Supplement: Supplementary file 1 [file ijms-26-03109-s001.zip › Table S4.xlsx]

## Sheet: Sheet 1 - Table S4
ID	FC	log2(FC)	p.ajusted	-log10(p)	CL
ISOLEUCINE_132.1018-3.19_P	3.6048	1.8499	0.00038573	3.4137	level1
XANTHINE_151.0255-3.15_N	37.874	5.2431	0.0056773	2.2459	level1
TRYPTOPHAN_249.0599-8.4_P	0.2093	-2.2563	0.0056773	2.2459	level1
INDOLE-3-METHYL ACETATE_190.0858-12.03_P	0.36554	-1.4519	0.0056773	2.2459	level1
N-ACETYLPHENYLALANINE_208.0967-9.36_P	0.43563	-1.1988	0.0056773	2.2459	level1
GLUTAMATE_148.0603-0.81_P	0.47032	-1.0883	0.0058654	2.2317	level1
N-ALPHA-ACETYLLYSINE_189.1232-1.22_P	13.189	3.7213	0.0077888	2.1085	level1
HIPPURATE_178.051-8.65_N	102.67	6.6819	0.0095918	2.0181	level1
GLUTAMINE_169.0582-0.77_P	0.25921	-1.9478	0.0095918	2.0181	level1
4-GUANIDINOBUTANOATE_144.0772-2.01_N	3.3945	1.7632	0.0095918	2.0181	level1
SERINE_172.0231-0.76_N	0.21466	-2.2199	0.010039	1.9983	level1
N-ACETYLASPARTATE_174.0408-1.86_N	4.2499	2.0874	0.010039	1.9983	level1
ORNITHINE_155.0796-0.72_P	0.19853	-2.3325	0.011146	1.9529	level1
URACIL_111.0198-1.65_N	29.948	4.9044	0.011511	1.9389	level1
PANTOTHENATE_218.1033-7.3_N	28.603	4.8381	0.012013	1.9204	level1
DOPAMINE_198.0745-3.21_N	2.5454	1.3479	0.014377	1.8423	level1
LEUCINE_198.0749-3.33_N	2.486	1.3138	0.021596	1.6656	level1
TRYPTOPHAN_203.0828-8.46_N	0.28517	-1.8101	0.023463	1.6296	level1
LEUCINE_132.1018-3.53_P	2.9711	1.571	0.023463	1.6296	level1
3-METHYLGLUTACONATE_143.0351-7.73_N	0.35925	-1.4769	0.023463	1.6296	level1
GLUTAMINE_147.0761-0.8_P	0.35955	-1.4757	0.023463	1.6296	level1
N-ALPHA-ACETYLLYSINE_187.1087-1.26_N	12.974	3.6976	0.027536	1.5601	level1
PUTRESCINE_89.1077-0.65_P	3.7491	1.9065	0.030696	1.5129	level1
N,N-DIMETHYLARGININE_203.15-1.16_P	4.5582	2.1885	0.031338	1.5039	level1
N-ACETYLPUTRESCINE_131.1178-1.17_P	0.35051	-1.5125	0.04029	1.3948	level1
GALACTITOL_199.0368-0.85_N	0.19872	-2.3312	0.048312	1.3159	level1
