# Supplementary material for: Analysis of Metabolomic Reprogramming Induced by Infection with Kaposi’s Sarcoma-Associated Herpesvirus Using Untargeted Metabolomic Profiling
Source: Int J Mol Sci. 2025 Mar 28;26(7):3109. doi: 10.3390/ijms26073109 (PMC11988554; doi:10.3390/ijms26073109)
Supplement: Supplementary file 1 [file ijms-26-03109-s001.zip › Table S5.xlsx]

## Sheet: Sheet 1 - Table S5
ID	FC	log2(FC)	p.ajusted	-log10(p)
ISOLEUCINE_132.1018-3.19_P	3.5912	1.8445	0.00037936	3.4209
XANTHINE_151.0255-3.15_N	37.733	5.2378	0.0055476	2.2559
TRYPTOPHAN_249.0599-8.4_P	0.20851	-2.2618	0.0055476	2.2559
INDOLE-3-METHYL ACETATE_190.0858-12.03_P	0.36414	-1.4574	0.0055476	2.2559
N-ACETYLPHENYLALANINE_208.0967-9.36_P	0.43398	-1.2043	0.0055476	2.2559
GLUTAMATE_148.0603-0.81_P	0.46852	-1.0938	0.0056795	2.2457
N-ALPHA-ACETYLLYSINE_189.1232-1.22_P	13.139	3.7158	0.0077759	2.1093
HIPPURATE_178.051-8.65_N	102.28	6.6764	0.0095472	2.0201
GLUTAMINE_169.0582-0.77_P	0.25822	-1.9533	0.0095472	2.0201
4-GUANIDINOBUTANOATE_144.0772-2.01_N	3.3815	1.7576	0.0095472	2.0201
SERINE_172.0231-0.76_N	0.21385	-2.2254	0.010464	1.9803
N-ACETYLASPARTATE_174.0408-1.86_N	4.2334	2.0818	0.010892	1.9629
ORNITHINE_155.0796-0.72_P	0.19777	-2.3381	0.011782	1.9288
URACIL_111.0198-1.65_N	29.828	4.8986	0.01227	1.9112
PANTOTHENATE_218.1033-7.3_N	28.49	4.8324	0.012754	1.8944
DOPAMINE_198.0745-3.21_N	2.5357	1.3424	0.01545	1.8111
LEUCINE_198.0749-3.33_N	2.4765	1.3083	0.023109	1.6362
TRYPTOPHAN_203.0828-8.46_N	0.28408	-1.8156	0.023963	1.6205
LEUCINE_132.1018-3.53_P	2.96	1.5656	0.023963	1.6205
3-METHYLGLUTACONATE_143.0351-7.73_N	0.35787	-1.4825	0.023963	1.6205
GLUTAMINE_147.0761-0.8_P	0.35818	-1.4813	0.023963	1.6205
N-ALPHA-ACETYLLYSINE_187.1087-1.26_N	12.926	3.6922	0.028695	1.5422
PUTRESCINE_89.1077-0.65_P	3.7345	1.9009	0.032154	1.4928
N,N-DIMETHYLARGININE_203.15-1.16_P	4.5413	2.1831	0.032695	1.4855
N-ACETYLPUTRESCINE_131.1178-1.17_P	0.34921	-1.5178	0.040749	1.3899
GALACTITOL_199.0368-0.85_N	0.19797	-2.3367	0.049304	1.3071
