# Supplementary material for: Analysis of Metabolomic Reprogramming Induced by Infection with Kaposi’s Sarcoma-Associated Herpesvirus Using Untargeted Metabolomic Profiling
Source: Int J Mol Sci. 2025 Mar 28;26(7):3109. doi: 10.3390/ijms26073109 (PMC11988554; doi:10.3390/ijms26073109)
Supplement: Supplementary file 1 [file ijms-26-03109-s001.zip › Table S6.xlsx]

## Sheet: Sheet1
pathways	total	expected	hits	Raw p	Holm p	FDR
Arginine and Proline Metabolism	52	1.87	7	0.00175	0.172	0.119
Urea Cycle	28	1.01	5	0.00243	0.236	0.119
Aspartate Metabolism	35	1.26	5	0.00668	0.641	0.218
Glycine and Serine Metabolism	59	2.12	6	0.0157	1	0.385
Beta-Alanine Metabolism	34	1.22	4	0.0301	1	0.591
Malate-Aspartate Shuttle	10	0.36	2	0.0471	1	0.769
Methionine Metabolism	42	1.51	4	0.0593	1	0.769
Cysteine Metabolism	26	0.93	3	0.0628	1	0.769
Glucose-Alanine Cycle	13	0.47	2	0.0764	1	0.831
Ammonia Recycling	31	1.11	3	0.0961	1	0.941
Purine Metabolism	73	2.62	5	0.114	1	0.995
Alanine Metabolism	17	0.61	2	0.122	1	0.995
Pyrimidine Metabolism	57	2.05	4	0.143	1	1
Valine, Leucine and Isoleucine Degradation	59	2.12	4	0.157	1	1
Glutathione Metabolism	20	0.72	2	0.159	1	1
Glutamate Metabolism	48	1.72	3	0.246	1	1
Pyruvaldehyde Degradation	10	0.36	1	0.308	1	1
Citric Acid Cycle	32	1.15	2	0.321	1	1
D-Arginine and D-Ornithine Metabolism	11	0.4	1	0.333	1	1
Gluconeogenesis	33	1.19	2	0.334	1	1
Taurine and Hypotaurine Metabolism	12	0.43	1	0.357	1	1
Propanoate Metabolism	42	1.51	2	0.452	1	1
Tyrosine Metabolism	70	2.51	3	0.467	1	1
Spermidine and Spermine Biosynthesis	18	0.65	1	0.485	1	1
Catecholamine Biosynthesis	20	0.72	1	0.522	1	1
Pantothenate and CoA Biosynthesis	21	0.75	1	0.54	1	1
Betaine Metabolism	21	0.75	1	0.54	1	1
Carnitine Synthesis	22	0.79	1	0.557	1	1
Transfer of Acetyl Groups into Mitochondria	22	0.79	1	0.557	1	1
Glycolysis	23	0.83	1	0.573	1	1
Oxidation of Branched Chain Fatty Acids	26	0.93	1	0.618	1	1
Phytanic Acid Peroxisomal Oxidation	26	0.93	1	0.618	1	1
Warburg E ect	57	2.05	2	0.62	1	1
Phenylalanine and Tyrosine Metabolism	27	0.97	1	0.633	1	1
Tryptophan Metabolism	59	2.12	2	0.639	1	1
Pentose Phosphate Pathway	29	1.04	1	0.659	1	1
Lysine Degradation	30	1.08	1	0.672	1	1
Amino Sugar Metabolism	33	1.19	1	0.707	1	1
Retinol Metabolism	35	1.26	1	0.728	1	1
Galactose Metabolism	38	1.37	1	0.758	1	1
Porphyrin Metabolism	40	1.44	1	0.775	1	1
Histidine Metabolism	42	1.51	1	0.792	1	1
Pyruvate Metabolism	47	1.69	1	0.828	1	1
