# Supplementary material for: Analysis of Metabolomic Reprogramming Induced by Infection with Kaposi’s Sarcoma-Associated Herpesvirus Using Untargeted Metabolomic Profiling
Source: Int J Mol Sci. 2025 Mar 28;26(7):3109. doi: 10.3390/ijms26073109 (PMC11988554; doi:10.3390/ijms26073109)
Supplement: Supplementary file 1 [file ijms-26-03109-s001.zip › Table S7.xlsx]

## Sheet: Sheet1
pathways	total	expected	hits	Raw p	Holm p	FDR
Glycine and Serine Metabolism	59	0.41	4	0.000333	0.0327	0.0282
Urea Cycle	28	0.2	3	0.000636	0.0617	0.0282
Ammonia Recycling	31	0.22	3	0.000865	0.083	0.0282
Homocysteine Degradation	9	0.06	2	0.00147	0.14	0.0361
Glutamate Metabolism	48	0.34	3	0.00316	0.297	0.0619
Glutathione Metabolism	20	0.14	2	0.00749	0.697	0.122
Cysteine Metabolism	26	0.18	2	0.0126	1	0.176
Amino Sugar Metabolism	33	0.23	2	0.0199	1	0.219
Nicotinate and Nicotinamide Metabolism	35	0.24	2	0.0223	1	0.219
Aspartate Metabolism	35	0.24	2	0.0223	1	0.219
Methionine Metabolism	42	0.29	2	0.0315	1	0.281
Arginine and Proline Metabolism	52	0.36	2	0.0469	1	0.383
Warburg E ect	57	0.4	2	0.0555	1	0.401
Tryptophan Metabolism	59	0.41	2	0.0591	1	0.401
Phenylacetate Metabolism	9	0.06	1	0.0614	1	0.401
Malate-Aspartate Shuttle	10	0.07	1	0.068	1	0.417
Taurine and Hypotaurine Metabolism	12	0.08	1	0.0811	1	0.429
Phosphatidylethanolamine Biosynthesis	12	0.08	1	0.0811	1	0.429
Purine Metabolism	73	0.51	2	0.0866	1	0.429
Glucose-Alanine Cycle	13	0.09	1	0.0876	1	0.429
Alanine Metabolism	17	0.12	1	0.113	1	0.528
Spermidine and Spermine Biosynthesis	18	0.13	1	0.12	1	0.532
Pantothenate and CoA Biosynthesis	21	0.15	1	0.138	1	0.589
Phenylalanine and Tyrosine Metabolism	27	0.19	1	0.175	1	0.684
Selenoamino Acid Metabolism	27	0.19	1	0.175	1	0.684
Folate Metabolism	29	0.2	1	0.186	1	0.698
Lysine Degradation	30	0.21	1	0.192	1	0.698
Beta-Alanine Metabolism	34	0.24	1	0.215	1	0.753
Galactose Metabolism	38	0.27	1	0.238	1	0.795
Sphingolipid Metabolism	40	0.28	1	0.249	1	0.795
Propanoate Metabolism	42	0.29	1	0.26	1	0.795
Histidine Metabolism	42	0.29	1	0.26	1	0.795
Pyrimidine Metabolism	57	0.4	1	0.337	1	1
Valine, Leucine and Isoleucine Degradation	59	0.41	1	0.347	1	1
Arachidonic Acid Metabolism	67	0.47	1	0.385	1	1
Tyrosine Metabolism	70	0.49	1	0.399	1	1
